# Supplementary material for: Smartphone use in Neurology: a bibliometric analysis and visualization of things to come
Source: Front Neurol. 2023 Nov 22;14:1237839. doi: 10.3389/fneur.2023.1237839 (PMC10703293; doi:10.3389/fneur.2023.1237839)
Supplement: Supplementary file 1 [file Data_Sheet_1.ZIP]

Archive with 1 entries (1 files):
- R1 - Supplemental Text File - Smartphone Use in Neurology.txt
