# Supplementary material for: Smartphone use in Neurology: a bibliometric analysis and visualization of things to come
Source: Front Neurol. 2023 Nov 22;14:1237839. doi: 10.3389/fneur.2023.1237839 (PMC10703293; doi:10.3389/fneur.2023.1237839)
Supplement: Supplementary file 1 [file Data_Sheet_1.ZIP › R1 - Supplemental Text File - Smartphone Use in Neurology.txt]

FN Clarivate Analytics Web of Science
VR 1.0
PT J
AU Kotani, K
   Asai, Y
   Kurozawa, Y
AF Kotani, Kazuhiko
   Asai, Yasuhiko
   Kurozawa, Youichi
TI Mobile-phone movies to help capture physical manifestations
SO INTERNAL MEDICINE
LA English
DT Letter
DE mobile technologies; sign and symptom; epilepsy; convulsion; home care
C1 [Kotani, Kazuhiko; Kurozawa, Youichi] Tottori Univ, Fac Med, Div Hlth Adm & Promot, Yonago, Tottori 683, Japan.
   [Asai, Yasuhiko] Tsuruga City Hosp, Div Dermatol, Tsuruga, Fukui, Japan.
RP Kotani, K (corresponding author), Tottori Univ, Fac Med, Div Hlth Adm & Promot, Yonago, Tottori 683, Japan.
EM kakotani@grape.med.tottori-u.ac.jp
CR Collins RL, 2003, EXP CLIN PSYCHOPHARM, V11, P73, DOI 10.1037/1064-1297.11.1.73
   Kotani Kazuhiko, 2005, Aust J Rural Health, V13, P193, DOI 10.1111/j.1440-1854.2005.00682.x
   Maglaveras N, 2002, INT J MED INFORM, V68, P99, DOI 10.1016/S1386-5056(02)00069-2
   Wang DH, 2002, J NUTR SCI VITAMINOL, V48, P498, DOI 10.3177/jnsv.48.498
NR 4
TC 1
Z9 1
U1 0
U2 0
PU JAPAN SOC INTERNAL MEDICINE
PI TOKYO
PA 34-3 3-CHOME HONGO BUNKYO-KU, TOKYO, 113, JAPAN
SN 0918-2918
J9 INTERNAL MED
JI Intern. Med.
PY 2007
VL 46
IS 15
BP 1277
EP 1278
DI 10.2169/internalmedicine.46.0198
PG 2
WC Medicine, General & Internal
WE Science Citation Index Expanded (SCI-EXPANDED)
SC General & Internal Medicine
GA 343HQ
UT WOS:000258844500028
PM 17675789
OA Bronze
DA 2022-09-16
ER

PT J
AU Roosli, M
   Michel, G
   Kuehni, CE
   Spoerri, A
AF Roeoesli, Martin
   Michel, Gisela
   Kuehni, Claudia E.
   Spoerri, Adrian
TI Cellular telephone use and time trends in brain tumour mortality in
   Switzerland from 1969 to 2002
SO EUROPEAN JOURNAL OF CANCER PREVENTION
LA English
DT Article
DE brain tumour; mobile phone; mortality; time trends
ID MOBILE TELEPHONES; CANCER; RISK; DENMARK; PHONES; EPIDEMIOLOGY;
   MENINGIOMAS; HEALTH; RADIO
AB A rising concern exists that with the widespread use of mobile communication technologies, the incidence of brain turnours may increase. On the basis of data from the Swiss national mortality registry from 1969 to 2002, annual agestandardized brain tumour mortality rates per 100000 person-years were calculated using the European standard population. Time trend analyses were performed by the Poisson regression for six different age groups in men and women separately. The study period was divided into two intervals: before and after 1987, when the analogue mobile technology was introduced in Switzerland. Age-standardized brain tumour mortality rates ranged between 3.7 and 6.7 for men and 2.5 and 4.4 for women per 100 000 personyears. For the whole study period, a significant increase in brain tumour mortality was observed for men and women in the older age groups (60-74 and 75+ years) but not in the younger ones in whom mobile phone use was more prevalent. Time trend analyses restricted to data from 1987 onwards revealed relatively stable brain tumour mortality rates in all age groups. For instance, the annual change in brain tumour mortality rate for the 45-59-year age group was -0.3% (95% confidence interval: - 1.7; 1.1) for men and -0.4% (95% confidence interval: - 2.2; 1.3) for women. We conclude that after the introduction of mobile phone technology in Switzerland, brain tumour mortality rates remained stable in all age groups. Our results suggest that mobile phone use is not a strong risk factor in the short term for mortality from brain tumours. Ecological analyses like this, however, are limited in their ability to reveal potentially small increases in risk for diseases with a long latency period.
C1 Univ Bern, Dept Social & Prevent Med, CH-3012 Bern, Switzerland.
   Swiss Childhood Canc Registry, Bern, Switzerland.
RP Roosli, M (corresponding author), Inst Sozial & Pravent Med, Finkenhubelweg 11, CH-3012 Bern, Switzerland.
EM Roeoesli@ispm.unibe.ch
RI Michel, Gisela/G-1081-2018; Röösli, Martin/A-2658-2008
OI Michel, Gisela/0000-0002-9589-0928; Röösli, Martin/0000-0002-7475-1531;
   Spoerri, Adrian/0000-0001-5016-9822; Kuehni, Claudia
   E./0000-0001-8957-2002
CR Ahlbom A, 2004, ENVIRON HEALTH PERSP, V112, P1741, DOI 10.1289/ehp.7306
   Auvinen A, 2002, EPIDEMIOLOGY, V13, P356, DOI 10.1097/00001648-200205000-00018
   *BAKOM, 2005, IND ENTW TEL SCHW FE
   BOYLE P, 1990, JNCI-J NATL CANCER I, V82, P1594, DOI 10.1093/jnci/82.20.1594
   Christensen HC, 2005, NEUROLOGY, V64, P1189, DOI 10.1212/01.WNL.0000156351.72313.D3
   Christensen HC, 2003, NEUROSURGERY, V52, P1327, DOI 10.1227/01.NEU.0000064802.46759.53
   Cook Angus, 2003, N Z Med J, V116, pU457
   Dreyer NA, 1999, JAMA-J AM MED ASSOC, V282, P1814, DOI 10.1001/jama.282.19.1814-a
   Elwood JM, 2003, BIOELECTROMAGNETICS, pS63, DOI 10.1002/bem.10142
   Gurney JG, 2001, CURR OPIN ONCOL, V13, P160, DOI 10.1097/00001622-200105000-00005
   Hardell L, 1999, INT J ONCOL, V15, P113
   Hardell L, 2002, INT J RADIAT BIOL, V78, P931, DOI 10.1080/09553000210158038
   HARDELL L, 2005, ENV RES
   HELSETH A, 1995, J NEUROSURG, V83, P999, DOI 10.3171/jns.1995.83.6.0999
   HOSLI N, 2001, TELEFONIE BAROMEDIA, P16
   *IARC, 1976, CANC INC 5 CONT CANC, V3
   Inskip PD, 2001, NEW ENGL J MED, V344, P79, DOI 10.1056/NEJM200101113440201
   Johansen C, 2001, JNCI-J NATL CANCER I, V93, P203, DOI 10.1093/jnci/93.3.203
   Klaeboe L, 2005, INT J CANCER, V117, P996, DOI 10.1002/ijc.21255
   Kundi M, 2004, J TOXICOL ENV HEAL B, V7, P351, DOI 10.1080/10937400490486258
   Legler JM, 1999, JNCI-J NATL CANCER I, V91, P1382, DOI 10.1093/jnci/91.16.1382
   Leventhal Alex, 2004, Harefuah, V143, P614
   Lonn S, 2005, AM J EPIDEMIOL, V161, P526, DOI 10.1093/aje/kwi091
   Lonn S, 2004, INT J CANCER, V108, P450, DOI 10.1002/ijc.11578
   Lutz JM, 2004, EUR J CANCER PREV, V13, P77, DOI 10.1097/00008469-200402000-00012
   Mild KH, 2003, INT J MOL MED, V12, P67
   MODAN B, 1992, AM J EPIDEMIOL, V135, P1349, DOI 10.1093/oxfordjournals.aje.a116246
   Moulder JE, 2005, INT J RADIAT BIOL, V81, P189, DOI 10.1080/09553000500091097
   Muscat JE, 2000, JAMA-J AM MED ASSOC, V284, P3001, DOI 10.1001/jama.284.23.3001
   PURY P, 2005, CANC SWITZERLAND, V1
   Roosli M, 2003, GESUNDHEITSWESEN, V65, P378
   SAVITZ D, 2002, TXB CANC EPIDEMIOLOG, P486
   SCHREIER N, 2005, IN PRESS SOZ PRAVENT
   White C, 2004, BRIT MED J, V328, P124, DOI 10.1136/bmj.328.7432.124-b
NR 34
TC 28
Z9 28
U1 0
U2 4
PU LIPPINCOTT WILLIAMS & WILKINS
PI PHILADELPHIA
PA 530 WALNUT ST, PHILADELPHIA, PA 19106-3621 USA
SN 0959-8278
J9 EUR J CANCER PREV
JI Eur. J. Cancer Prev.
PD FEB
PY 2007
VL 16
IS 1
BP 77
EP 82
PG 6
WC Oncology
WE Science Citation Index Expanded (SCI-EXPANDED)
SC Oncology
GA 137VY
UT WOS:000244322000011
PM 17220708
DA 2022-09-16
ER

PT J
AU Kan, P
   Simonsen, SE
   Lyon, JL
   Kestle, JRW
AF Kan, Peter
   Simonsen, Sara E.
   Lyon, Joseph L.
   Kestle, John R. W.
TI Cellular phone use and brain tumor: a meta-analysis
SO JOURNAL OF NEURO-ONCOLOGY
LA English
DT Article
DE brain tumors; cellular phones; radiation
ID ACOUSTIC NEUROMA; CORDLESS PHONES; TELEPHONE USE; RISK; EXPOSURE;
   CANCER; GLIOMA; ADULTS
AB Background The dramatic increase in the use of cellular phones has generated concerns about potential adverse effects, especially the development of brain tumors. We conducted a meta-analysis to examine the effect of cellular phone use on the risk of brain tumor development.
   Methods We searched the literature using MEDLINE to locate case-control studies on cellular phone use and brain tumors. Odds ratios (ORs) for overall effect and stratified ORs associated with specific brain tumors, long-term use, and analog/digital phones were calculated for each study using its original data. A pooled estimator of each OR was then calculated using a random-effects model.
   Results Nine case-control studies containing 5,259 cases of primary brain tumors and 12,074 controls were included. All studies reported ORs according to brain tumor subtypes, and five provided ORs on patients with >= 10 years of follow up. Pooled analysis showed an overall OR of 0.90 (95% confidence interval [CI] 0.81-0.99) for cellular phone use and brain tumor development. The pooled OR for long-term users of >= 10 years (5 studies) was 1.25 (95% CI 1.01-1.54). No increased risk was observed in analog or digital cellular phone users.
   Conclusions We found no overall increased risk of brain tumors among cellular phone users. The potential elevated risk of brain tumors after long-term cellular phone use awaits confirmation by future studies.
C1 Univ Utah, Dept Neurosurg, Div Pediat Neurosurg, Salt Lake City, UT 84113 USA.
   Univ Utah, Dept Family & Prevent Med, Salt Lake City, UT 84113 USA.
RP Kestle, JRW (corresponding author), Univ Utah, Dept Neurosurg, Div Pediat Neurosurg, 100 N Med Dr, Salt Lake City, UT 84113 USA.
EM john.kestle@hsc.utah.edu
RI Simonsen, Sara/ABD-9572-2021; Simonsen, Sara/K-4055-2019
OI Simonsen, Sara/0000-0003-0681-7671
CR Anderson V, 2003, PHYS MED BIOL, V48, P3263, DOI 10.1088/0031-9155/48/20/001
   Auvinen A, 2002, EPIDEMIOLOGY, V13, P356, DOI 10.1097/00001648-200205000-00018
   Christensen HC, 2005, NEUROLOGY, V64, P1189, DOI 10.1212/01.WNL.0000156351.72313.D3
   Hardell L, 2002, INT J RADIAT BIOL, V78, P931, DOI 10.1080/09553000210158038
   Hepworth SJ, 2006, BMJ-BRIT MED J, V332, P883, DOI 10.1136/bmj.38720.687975.55
   Hermann DM, 1997, J NEUROL SCI, V152, P1, DOI 10.1016/S0022-510X(97)00140-8
   Inskip PD, 2001, NEW ENGL J MED, V344, P79, DOI 10.1056/NEJM200101113440201
   Lonn S, 2005, AM J EPIDEMIOL, V161, P526, DOI 10.1093/aje/kwi091
   Lonn S, 2004, EPIDEMIOLOGY, V15, P653, DOI 10.1097/01.ede.0000142519.00772.bf
   Moulder JE, 1999, RADIAT RES, V151, P513, DOI 10.2307/3580028
   Muscat JE, 2000, JAMA-J AM MED ASSOC, V284, P3001, DOI 10.1001/jama.284.23.3001
   *NAT RAD PROT BOAR, 2004, MOB PHON HLTH 2004
   Schoemaker MJ, 2005, BRIT J CANCER, V93, P842, DOI 10.1038/sj.bjc.6602764
   Schuz J, 2006, AM J EPIDEMIOL, V163, P512, DOI 10.1093/aje/kwj068
   Valberg PA, 1997, CANCER CAUSE CONTROL, V8, P323, DOI 10.1023/A:1018449003394
NR 15
TC 47
Z9 49
U1 0
U2 13
PU SPRINGER
PI NEW YORK
PA 233 SPRING STREET, NEW YORK, NY 10013 USA
SN 0167-594X
J9 J NEURO-ONCOL
JI J. Neuro-Oncol.
PD JAN
PY 2008
VL 86
IS 1
BP 71
EP 78
DI 10.1007/s11060-007-9432-1
PG 8
WC Oncology; Clinical Neurology
WE Science Citation Index Expanded (SCI-EXPANDED)
SC Oncology; Neurosciences & Neurology
GA 238ZS
UT WOS:000251487800010
PM 17619826
DA 2022-09-16
ER

PT J
AU Elbogen, EB
   Dennis, PA
   Van Voorhees, EE
   Blakey, SM
   Johnson, JL
   Johnson, SC
   Wagner, HR
   Hamer, RM
   Beckham, JC
   Manly, T
   Belger, A
AF Elbogen, Eric B.
   Dennis, Paul A.
   Van Voorhees, Elizabeth E.
   Blakey, Shannon M.
   Johnson, Jacqueline L.
   Johnson, Sally C.
   Wagner, H. Ryan
   Hamer, Robert M.
   Beckham, Jean C.
   Manly, Tom
   Belger, Aysenil
TI Cognitive Rehabilitation With Mobile Technology and Social Support for
   Veterans With TBI and PTSD: A Randomized Clinical Trial
SO JOURNAL OF HEAD TRAUMA REHABILITATION
LA English
DT Article
DE cognitive rehabilitation; emotion regulation; executive function; mobile
   technology; posttraumatic stress disorder; social support; traumatic
   brain injury; veterans
ID TRAUMATIC BRAIN-INJURY; POSTTRAUMATIC-STRESS-DISORDER; EXECUTIVE
   FUNCTIONS; OEF/OIF VETERANS; WORKING-MEMORY; METAANALYSIS; ANGER; IRAQ;
   AFGHANISTAN; PERFORMANCE
AB Objective: To investigate effects of cognitive rehabilitation with mobile technology and social support on veterans with traumatic brain injury (TBI) and posttraumatic stress disorder (PTSD). Participants: There were 112 dyads, comprised by a veteran and a family member or friend (224 participants in total). Design: Dyads were randomized to the following: (1) a novel intervention, Cognitive Applications for Life Management (CALM), involving goal management training plus mobile devices for cueing and training attentional control; or (2) Brain Health Training, involving psychoeducation plus mobile devices to train visual memory. Main Measures: Executive dysfunction (disinhibition, impulsivity) and emotional dysregulation (anger, maladaptive interpersonal behaviors) collected prior to randomization and following intervention completion at 6 months. Results: The clinical trial yielded negative findings regarding executive dysfunction but positive findings on measures of emotion dysregulation. Veterans randomized to CALM reported a 25% decrease in anger over 6 months compared with 8% reduction in the control (B = -5.27, P = .008). Family/friends reported that veterans randomized to CALM engaged in 26% fewer maladaptive interpersonal behaviors (eg, aggression) over 6 months compared with 6% reduction in the control (B = -2.08, P = .016). An unanticipated result was clinically meaningful change in reduced PTSD symptoms among veterans randomized to CALM (P < .001). Conclusion: This preliminary study demonstrated effectiveness of CALM for reducing emotional dysregulation in veterans with TBI and PTSD.
C1 [Elbogen, Eric B.; Dennis, Paul A.; Van Voorhees, Elizabeth E.; Wagner, H. Ryan; Beckham, Jean C.] Vet Affairs VA MidAtlantic Mental Illness Res Edu, Durham, NC USA.
   [Elbogen, Eric B.; Dennis, Paul A.; Van Voorhees, Elizabeth E.; Wagner, H. Ryan; Beckham, Jean C.] Duke Univ, Sch Med, Dept Psychiat & Behav Sci, Durham, NC 27705 USA.
   [Blakey, Shannon M.] Univ N Carolina, Dept Psychol & Neurosci, Chapel Hill, NC 27515 USA.
   [Johnson, Sally C.; Hamer, Robert M.; Belger, Aysenil] Univ N Carolina, Dept Psychiat, Chapel Hill, NC 27515 USA.
   [Johnson, Jacqueline L.] Rho Inc, Chapel Hill, NC USA.
   [Manly, Tom] Univ Cambridge, Dept Neurosci, Cambridge, England.
RP Elbogen, EB (corresponding author), Duke Univ, Sch Med, Dept Psychiat & Behav Sci, Durham, NC 27705 USA.
EM eric.elbogen@duke.edu
RI Wagner, Ryan/AGW-2789-2022
OI Blakey, Shannon/0000-0002-9291-3688; Wagner, Ryan/0000-0003-3954-6556
FU Department of Defense [W81XWH1110796]; Foundation of Hope [5100678];
   Mid-Atlantic Mental Illness Research, Education and Clinical Center
   (MIRECC); Rehabilitation Research Career Development Award
   [1IK2RX001298-01A2]; Clinical Sciences Research and Development Senior
   Research Career Scientist Award from the US Department of Veterans
   Affairs [IK6CX001494]; MRC [MC_UU_00005/10, MC_U105559837] Funding
   Source: UKRI; Veterans Affairs [IK2RX001298, IK6BX003777] Funding
   Source: NIH RePORTER
FX The authors extend their sincere thanks to the participants who
   volunteered for this study. The authors also thank their research staff
   Carolyn Bellion, Alana Campbell, Erin Clevenger, Michelle Cueva, Chelsea
   Greenburg, Virginia Newton, Mariko Weber, and James Wolfe for
   coordinating data collection and intervention facilitation throughout
   the study. Preparation of the manuscript was supported by the Department
   of Defense (W81XWH1110796), the Foundation of Hope (Project #5100678),
   the Mid-Atlantic Mental Illness Research, Education and Clinical Center
   (MIRECC), and a Rehabilitation Research Career Development Award
   #1IK2RX001298-01A2 (E.E.V.) and a Clinical Sciences Research and
   Development Senior Research Career Scientist Award #IK6CX001494 (J.C.B.)
   from the US Department of Veterans Affairs.
CR Amick MM, 2013, J INT NEUROPSYCH SOC, V19, P792, DOI 10.1017/S1355617713000544
   Bertens D, 2015, J INT NEUROPSYCH SOC, V21, P639, DOI 10.1017/S1355617715000764
   BLAKE DD, 1995, J TRAUMA STRESS, V8, P75, DOI 10.1007/BF02105408
   Braga LW, 2005, BRAIN INJURY, V19, P819, DOI 10.1080/02699050500110165
   Brenner LA, 2009, REHABIL PSYCHOL, V54, P239, DOI 10.1037/a0016908
   Burgess P. W., 2002, PRINCIPLES FRONTAL L, P557
   Cantor J, 2014, ARCH PHYS MED REHAB, V95, P1, DOI 10.1016/j.apmr.2013.08.005
   Cicerone KD, 2011, ARCH PHYS MED REHAB, V92, P519, DOI 10.1016/j.apmr.2010.11.015
   Delis DC, 2004, J INT NEUROPSYCH SOC, V10, P301, DOI 10.1017/S1355617704102191
   Dolan S, 2012, NEUROPSYCHOL REV, V22, P21, DOI 10.1007/s11065-012-9190-5
   Elbogen EB, 2008, J TRAUMA STRESS, V21, P113, DOI 10.1002/jts.20283
   Elbogen Eric B, 2012, J Clin Psychiatry, V73, pe767, DOI 10.4088/JCP.11m07593
   Foa EB, 1999, PSYCHOL ASSESSMENT, V11, P303, DOI 10.1037/1040-3590.11.3.303
   Forbes D, 2004, J TRAUMA STRESS, V17, P249, DOI 10.1023/B:JOTS.0000029268.22161.bd
   Forbes D, 2008, J TRAUMA STRESS, V21, P142, DOI 10.1002/jts.20315
   Godfrey HPD, 2003, BRAIN INJURY, V17, P427, DOI 10.1080/0269905031000066201
   Gordon WA, 2006, J HEAD TRAUMA REHAB, V21, P156, DOI 10.1097/00001199-200603000-00008
   Hart T, 2017, BRAIN INJURY, V31, P297, DOI 10.1080/02699052.2016.1251612
   Kennedy JE, 2007, J REHABIL RES DEV, V44, P895, DOI 10.1682/JRRD.2006.12.0166
   Kennedy MRT, 2008, NEUROPSYCHOL REHABIL, V18, P257, DOI 10.1080/09602010701748644
   Lanius RA, 2015, EUR J PSYCHOTRAUMATO, V6, DOI 10.3402/ejpt.v6.27313
   Levine B, 2011, FRONT HUM NEUROSCI, V5, DOI 10.3389/fnhum.2011.00009
   Lunney CA, 2007, J TRAUMA STRESS, V20, P955, DOI 10.1002/jts.20269
   MacGregor AJ, 2010, J HEAD TRAUMA REHAB, V25, P1, DOI 10.1097/HTR.0b013e3181c2993d
   Management of Concussion/mTBI Working Group, 2009, J Rehabil Res Dev, V46, pCP1
   Nelson LA, 2009, J HEAD TRAUMA REHAB, V24, P32, DOI 10.1097/HTR.0b013e3181957016
   Owen AM, 2005, HUM BRAIN MAPP, V25, P46, DOI 10.1002/hbm.20131
   Pugh MJ, 2018, ARCH PHYS MED REHAB, V99, pS40, DOI 10.1016/j.apmr.2017.05.021
   Shallice T, 1993, ATTENTION SELECTION, P171
   Shea MT, 2013, BEHAV RES THER, V51, P607, DOI 10.1016/j.brat.2013.05.013
   Sippel LM, 2016, PSYCHIAT RES, V243, P421, DOI 10.1016/j.psychres.2016.06.040
   Sohlberg MM, 2000, J CLIN EXP NEUROPSYC, V22, P656, DOI 10.1076/1380-3395(200010)22:5;1-9;FT656
   Stanford MS, 2009, PERS INDIV DIFFER, V47, P385, DOI 10.1016/j.paid.2009.04.008
   Steinhubl SR, 2013, JAMA-J AM MED ASSOC, V310, P2395, DOI 10.1001/jama.2013.281078
   Tornas S, 2016, J INT NEUROPSYCH SOC, V22, P436, DOI 10.1017/S1355617715001344
   Tsai J, 2012, PSYCHIATRY, V75, P135, DOI 10.1521/psyc.2012.75.2.135
   Tsuchida A, 2009, J COGNITIVE NEUROSCI, V21, P2263, DOI 10.1162/jocn.2008.21172
   Vallat-Azouvi C, 2009, BRAIN INJURY, V23, P585, DOI 10.1080/02699050902970711
   Vasterling JJ, 2009, CLIN PSYCHOL REV, V29, P674, DOI 10.1016/j.cpr.2009.08.004
   Woon FL, 2017, COGN NEUROPSYCHIATRY, V22, P1, DOI 10.1080/13546805.2016.1255603
NR 40
TC 10
Z9 10
U1 7
U2 20
PU LIPPINCOTT WILLIAMS & WILKINS
PI PHILADELPHIA
PA TWO COMMERCE SQ, 2001 MARKET ST, PHILADELPHIA, PA 19103 USA
SN 0885-9701
EI 1550-509X
J9 J HEAD TRAUMA REHAB
JI J. Head Trauma Rehabil.
PD JAN-FEB
PY 2019
VL 34
IS 1
SI SI
BP 1
EP 10
DI 10.1097/HTR.0000000000000435
PG 10
WC Clinical Neurology; Rehabilitation
WE Science Citation Index Expanded (SCI-EXPANDED); Social Science Citation Index (SSCI)
SC Neurosciences & Neurology; Rehabilitation
GA HK0FH
UT WOS:000457573600002
PM 30169439
OA Green Accepted, Bronze, Green Submitted
DA 2022-09-16
ER

PT J
AU Lehrer, S
   Green, S
   Stock, RG
AF Lehrer, Steven
   Green, Sheryl
   Stock, Richard G.
TI Association between number of cell phone contracts and brain tumor
   incidence in nineteen U.S. States
SO JOURNAL OF NEURO-ONCOLOGY
LA English
DT Article
DE Brain tumor; Cell phone
ID MOBILE PHONES; TELEPHONE USE; RISK
AB Some concern has arisen about adverse health effects of cell phones, especially the possibility that the low power microwave-frequency signal transmitted by the antennas on handsets might cause brain tumors or accelerate the growth of subclinical tumors. We analyzed data from the Statistical Report: Primary Brain Tumors in the United States, 2000-2004 and 2007 cell phone subscription data from the Governing State and Local Sourcebook. There was a significant correlation between number of cell phone subscriptions and brain tumors in nineteen US states (r = 0.950, P < 0.001). Because increased numbers of both cell phone subscriptions and brain tumors could be due solely to the fact that some states, such as New York, have much larger populations than other states, such as North Dakota, multiple linear regression was performed with number of brain tumors as the dependent variable, cell phone subscriptions, population, mean family income and mean age as independent variables. The effect of cell phone subscriptions was significant (P = 0.017), and independent of the effect of mean family income (P = 0.894), population (P = 0.003) and age (0.499). The very linear relationship between cell phone usage and brain tumor incidence is disturbing and certainly needs further epidemiological evaluation. In the meantime, it would be prudent to limit exposure to all sources of electro-magnetic radiation.
C1 [Lehrer, Steven] Mt Sinai Med Ctr, Mt Sinai Sch Med, New York, NY 10029 USA.
   [Lehrer, Steven; Green, Sheryl; Stock, Richard G.] Mt Sinai Sch Med, Dept Radiat Oncol, New York, NY 10029 USA.
RP Lehrer, S (corresponding author), Mt Sinai Med Ctr, Mt Sinai Sch Med, Box 1236, New York, NY 10029 USA.
EM stevenlehrer@hotmail.com
CR Ahlbom A, 2009, EPIDEMIOLOGY, V20, P639, DOI 10.1097/EDE.0b013e3181b0927d
   Beckford M, 2009, DAILY TELEGRAPH 1024
   Cardis E, 2010, INT J EPIDEMIOL, V39, P675, DOI 10.1093/ije/dyq079
   Carpenter David O., 2008, Reviews on Environmental Health, V23, P91
   CBTRUS, 2008, STAT REP PRIM BRAIN
   Frumkin H, 2001, CA-CANCER J CLIN, V51, P137, DOI 10.3322/canjclin.51.2.137
   Hardell L, 2009, INT J ONCOL, V35, P5, DOI 10.3892/ijo_00000307
   Inskip PD, 2001, NEW ENGL J MED, V344, P79, DOI 10.1056/NEJM200101113440201
   Khurana VG, 2009, SURG NEUROL, V72, P205, DOI 10.1016/j.surneu.2009.01.019
   Myung SK, 2009, J CLIN ONCOL, V27, P5565, DOI 10.1200/JCO.2008.21.6366
   Nittby H, 2008, ELECTROMAGN BIOL MED, V27, P103, DOI 10.1080/15368370802061995
   Orendacova J, 2007, ARCH ITAL BIOL, V145, P1
   Sage Cindy, 2009, Pathophysiology, V16, P233, DOI 10.1016/j.pathophys.2009.01.011
NR 13
TC 10
Z9 12
U1 2
U2 26
PU SPRINGER
PI NEW YORK
PA 233 SPRING ST, NEW YORK, NY 10013 USA
SN 0167-594X
J9 J NEURO-ONCOL
JI J. Neuro-Oncol.
PD FEB
PY 2011
VL 101
IS 3
BP 505
EP 507
DI 10.1007/s11060-010-0280-z
PG 3
WC Oncology; Clinical Neurology
WE Science Citation Index Expanded (SCI-EXPANDED)
SC Oncology; Neurosciences & Neurology
GA 709VI
UT WOS:000286469100016
PM 20589524
DA 2022-09-16
ER

PT J
AU Lin, JC
AF Lin, James C.
TI Brain-Tumor Risk and Cell-Phone Use
SO IEEE ANTENNAS AND PROPAGATION MAGAZINE
LA English
DT Article
DE Land mobile radio cellular systems; cellular mobile telephones;
   biological effects of electromagnetic radiation; human health and
   safety; electromagnetic radiation effects; brain tumor
AB Epidemiological studies on the use of a cell phone for less than ten years showed no overall association between cell-phone use and increased risk of malignant brain tumors, according to the recently published summary report of a large international study: the INTERPHONE project. This was so with duration of use, years since first use, cumulative number of calls, or cumulative hours of use. However, brain tumors are known to have latencies longer than 10 years, and maybe as long as 30 years.
C1 Univ Illinois, Chicago, IL 60607 USA.
RP Lin, JC (corresponding author), Univ Illinois, 851 S Morgan St,M-C 154, Chicago, IL 60607 USA.
EM lin@ece.uic.edu
CR Cardis E, 2010, INT J EPIDEMIOL, V39, P675, DOI 10.1093/ije/dyq079
NR 1
TC 3
Z9 4
U1 0
U2 9
PU IEEE-INST ELECTRICAL ELECTRONICS ENGINEERS INC
PI PISCATAWAY
PA 445 HOES LANE, PISCATAWAY, NJ 08855-4141 USA
SN 1045-9243
EI 1558-4143
J9 IEEE ANTENN PROPAG M
JI IEEE Antennas Propag. Mag.
PD AUG
PY 2010
VL 52
IS 4
BP 166
EP 167
DI 10.1109/MAP.2010.5638274
PG 2
WC Engineering, Electrical & Electronic; Telecommunications
WE Science Citation Index Expanded (SCI-EXPANDED)
SC Engineering; Telecommunications
GA 683JW
UT WOS:000284473100018
DA 2022-09-16
ER

PT J
AU Irimia, A
   Wei, S
   Lu, NS
   Moore, CM
   Kennedy, DN
AF Irimia, Andrei
   Wei, Susan
   Lu, Nanshu
   Moore, Constance M.
   Kennedy, David N.
TI Mobile Monitoring of Traumatic Brain Injury in Older Adults: Challenges
   and Opportunities
SO NEUROINFORMATICS
LA English
DT Editorial Material
DE Mobile device; Neuroimaging; Electroencephalography; Traumatic brain
   injury
ID HEALTH; TECHNOLOGY
C1 [Irimia, Andrei] Univ Southern Calif, Leonard Davis Sch Gerontol, Ethel Percy Andrus Gerontol Ctr, 3715 McClintock Ave, Los Angeles, CA 90089 USA.
   [Wei, Susan] Univ Minnesota, Sch Publ Hlth, Div Biostat, 420 Delaware St SE, Minneapolis, MN 55455 USA.
   [Lu, Nanshu] Univ Texas Austin, Cockrell Sch Engn, Dept Aerosp Engn & Engn Mech, 210 East 24th St, Austin, TX 78705 USA.
   [Moore, Constance M.] Univ Massachusetts, Sch Med, Ctr Comparat Neuroimaging, 365 Plantat St,Biotech One, Worcester, MA 01605 USA.
   [Moore, Constance M.] Univ Massachusetts, Sch Med, Dept Psychiat, 365 Plantat St,Biotech One, Worcester, MA 01605 USA.
   [Kennedy, David N.] Univ Massachusetts, Sch Med, Eunice Kennedy Shriver Ctr, 55 Lake Ave North, Worcester, MA 01605 USA.
   [Kennedy, David N.] Univ Massachusetts, Sch Med, Dept Psychiat, 55 Lake Ave North, Worcester, MA 01605 USA.
RP Irimia, A (corresponding author), Univ Southern Calif, Leonard Davis Sch Gerontol, Ethel Percy Andrus Gerontol Ctr, 3715 McClintock Ave, Los Angeles, CA 90089 USA.
EM irimia@usc.edu
RI Irimia, Andrei/B-8275-2008; Wei, Susan/G-3454-2016; Lu,
   Nanshu/B-1611-2008
OI Irimia, Andrei/0000-0002-9254-9388; Wei, Susan/0000-0002-6842-2352; Lu,
   Nanshu/0000-0002-3595-3851
FU National Institute of Environmental Health Sciences (NIEHS) via the
   Training Coordination Center (TCC) of the Big Data to Knowledge (BD2K)
   Program; National Institutes of Health (NIH) [U24 ES 026465]; NIH [R01
   NS 100973, P41 EB 019936, R01 MH 083320, R43 NS 074540]; NATIONAL
   INSTITUTE OF BIOMEDICAL IMAGING AND BIOENGINEERING [P41EB019936] Funding
   Source: NIH RePORTER; NATIONAL INSTITUTE OF ENVIRONMENTAL HEALTH
   SCIENCES [U24ES026465] Funding Source: NIH RePORTER; NATIONAL INSTITUTE
   OF MENTAL HEALTH [R01MH083320] Funding Source: NIH RePORTER; NATIONAL
   INSTITUTE OF NEUROLOGICAL DISORDERS AND STROKE [R43NS074540,
   R01NS100973] Funding Source: NIH RePORTER
FX Part of the research leading to the insights expressed in this editorial
   was made possible through the generous support of the National Institute
   of Environmental Health Sciences (NIEHS) via the Training Coordination
   Center (TCC) of the Big Data to Knowledge (BD2K) Program
   (bigdatau.ini.usc.edu). As such, part of this work was supported by the
   National Institutes of Health (NIH), grant U24 ES 026465 to Prof. John
   D. Van Horn. The TCC is hosted by the USC Mark & Mary Stevens
   Neuroimaging and Informatics Institute at the University of Southern
   California. The collaboration between co-authors was facilitated by the
   TCC via its 2016 Innovation Lab on Mobile Health and its 2017 Data
   Science Rotations for Advancing Discovery (RoAD) Trip program. This
   editorial was written while A. I. was a RoAD Trip Fellow in the
   Department of Psychiatry at the University of Massachusetts Medical
   School, where D. N. K. hosted and mentored him. A. I. is also supported
   by NIH grant R01 NS 100973. D. N. K. is supported, in part, by NIH
   grants P41 EB 019936, R01 MH 083320 and R43 NS 074540. The authors wish
   to personally thank Prof. John D. Van Horn and Ms. Crystal Stewart. The
   content of this editorial is solely the responsibility of the authors
   and does not necessarily represent the official views of the NIH.
CR Chesnut RM, 1998, SURG NEUROL, V50, P187, DOI 10.1016/S0090-3019(98)00075-5
   Corrigan JD, 2003, ARCH PHYS MED REHAB, V84, P153, DOI 10.1053/apmr.2003.50093
   De Beaumont L, 2009, BRAIN, V132, P695, DOI 10.1093/brain/awn347
   Harvey LA, 2012, INJURY, V43, P1821, DOI 10.1016/j.injury.2012.07.188
   Irimia A, 2015, J CLIN NEUROSCI, V22, P627, DOI 10.1016/j.jocn.2014.09.019
   Irimia A, 2013, CLIN NEUROPHYSIOL, V124, P2129, DOI 10.1016/j.clinph.2013.04.336
   Irimia A, 2013, CLIN NEUROL NEUROSUR, V115, P2159, DOI 10.1016/j.clineuro.2013.08.003
   Irimia A, 2012, NEUROIMAGE, V59, P2464, DOI 10.1016/j.neuroimage.2011.08.104
   Jiang L, 2011, NEUROSCI LETT, V505, P160, DOI 10.1016/j.neulet.2011.10.011
   Kim DH, 2011, SCIENCE, V333, P838, DOI 10.1126/science.1206157
   Kumar S, 2013, AM J PREV MED, V45, P228, DOI 10.1016/j.amepre.2013.03.017
   LEE J, 2015, 37 ANN INT C IEEE EN, P658
   Lee RYW, 2011, AGE AGEING, V40, P690, DOI [10.1093/ageing/afr050, 10.1155/2011/653570]
   Pereira CMM, 2015, EXPERT SYST APPL, V42, P6026, DOI 10.1016/j.eswa.2015.04.010
   Salman A, 2016, CONCURR COMP-PRACT E, V28, P2213, DOI 10.1002/cpe.3510
   Scanaill CN, 2006, ANN BIOMED ENG, V34, P547, DOI 10.1007/s10439-005-9068-2
   Siegel AC, 2010, ADV FUNCT MATER, V20, P28, DOI 10.1002/adfm.200901363
   Stocchetti N, 2012, J NEUROTRAUM, V29, P1119, DOI 10.1089/neu.2011.1995
   Tian Z, 2009, BIOINFORMATICS, V25, P2831, DOI 10.1093/bioinformatics/btp467
   Watts Dorraine D, 2004, Prehosp Emerg Care, V8, P254
   Werner C, 2007, BRIT J ANAESTH, V99, P4, DOI 10.1093/bja/aem131
   Yang C, 2014, J COMPUT SYST SCI, V80, P1563, DOI 10.1016/j.jcss.2014.04.022
   Zheng YL, 2014, IEEE T BIO-MED ENG, V61, P1538, DOI 10.1109/TBME.2014.2309951
NR 23
TC 0
Z9 0
U1 0
U2 6
PU HUMANA PRESS INC
PI TOTOWA
PA 999 RIVERVIEW DRIVE SUITE 208, TOTOWA, NJ 07512 USA
SN 1539-2791
EI 1559-0089
J9 NEUROINFORMATICS
JI Neuroinformatics
PD JUL
PY 2017
VL 15
IS 3
BP 227
EP 230
DI 10.1007/s12021-017-9335-z
PG 4
WC Computer Science, Interdisciplinary Applications; Neurosciences
WE Science Citation Index Expanded (SCI-EXPANDED)
SC Computer Science; Neurosciences & Neurology
GA FC6TO
UT WOS:000406974800001
PM 28748392
OA Green Accepted, Bronze
DA 2022-09-16
ER

PT J
AU Auvinen, A
   Hietanen, M
   Luukkonen, R
   Koskela, RS
AF Auvinen, A
   Hietanen, M
   Luukkonen, R
   Koskela, RS
TI Brain tumors and salivary gland cancers among cellular telephone users
SO EPIDEMIOLOGY
LA English
DT Article
DE brain neoplasms; salivary gland neoplasms; cellular telephones;
   radiofrequency fields
ID RISK
AB Background. Possible risk of cancer associated with use of cellular telephones has lately been a subject of public debate,
   Methods. We conducted a register based, case-control study on cellular phone use and cancer. The study subjects were all cases of brain tumor (N = 398) and salivary gland cancer (N = 34) diagnosed in Finland in 1996, with five controls per case.
   Results. Cellular phone use was not associated with brain tumors or salivary gland cancers overall, but there was a weak association between gliomas and analog cellular phones.
   Conclusions. A register-based approach has limited value in risk assessment of cellular phone use owing to lack of information on exposure.
C1 Finnish Inst Occuptat Hlth, Dept Phys, FIN-00250 Helsinki, Finland.
   Dept Epidemiol & Biostat, Helsinki, Finland.
   Finnish Canc Registry, FIN-00170 Helsinki, Finland.
   STUK Radiat & Nucl Safety Author, Helsinki, Finland.
RP Hietanen, M (corresponding author), Finnish Inst Occuptat Hlth, Dept Phys, Topeliuksenkatu 41 A, FIN-00250 Helsinki, Finland.
RI Auvinen, Anssi/AAD-9311-2020; Auvinen, Anssi/AAL-2111-2020
OI Auvinen, Anssi/0000-0003-1125-4818
CR Cardis E, 1999, RADIAT PROT DOSIM, V83, P179, DOI 10.1093/oxfordjournals.rpd.a032657
   Dreyer NA, 1999, JAMA-J AM MED ASSOC, V282, P1814, DOI 10.1001/jama.282.19.1814-a
   Funch DP, 1996, EPIDEMIOLOGY, V7, P299, DOI 10.1097/00001648-199605000-00014
   Hardell L, 1999, INT J ONCOL, V15, P113
   Independent Expert Group on Mobile Phones, 2000, MOB PHON HLTH
   Inskip PD, 2001, NEW ENGL J MED, V344, P79, DOI 10.1056/NEJM200101113440201
   Johansen C, 2001, JNCI-J NATL CANCER I, V93, P203, DOI 10.1093/jnci/93.3.203
   Muscat JE, 2000, JAMA-J AM MED ASSOC, V284, P3001, DOI 10.1001/jama.284.23.3001
NR 8
TC 162
Z9 175
U1 0
U2 22
PU LIPPINCOTT WILLIAMS & WILKINS
PI PHILADELPHIA
PA 530 WALNUT ST, PHILADELPHIA, PA 19106-3621 USA
SN 1044-3983
J9 EPIDEMIOLOGY
JI Epidemiology
PD MAY
PY 2002
VL 13
IS 3
BP 356
EP 359
DI 10.1097/00001648-200205000-00018
PG 4
WC Public, Environmental & Occupational Health
WE Science Citation Index Expanded (SCI-EXPANDED)
SC Public, Environmental & Occupational Health
GA 544QF
UT WOS:000175170900017
PM 11964939
DA 2022-09-16
ER

PT J
AU Wojcik, DP
AF Wojcik, Damian P.
TI Primary brain tumors and mobile cell phone usage
SO CANCER EPIDEMIOLOGY
LA English
DT Letter
ID CORDLESS PHONES
C1 [Wojcik, Damian P.] Northland Environm Hlth Clin, 2 Dip Rd, Whangarei, Northland, New Zealand.
RP Wojcik, DP (corresponding author), Northland Environm Hlth Clin, 2 Dip Rd, Whangarei, Northland, New Zealand.
EM damian.wojcik@nehc.co.nz
CR Baan R, 2011, LANCET ONCOL, V12, P624, DOI 10.1016/S1470-2045(11)70147-4
   Carlberg M, 2014, INT J ENV RES PUB HE, V11, P10790, DOI 10.3390/ijerph111010790
   Chapman S, 2016, CANCER EPIDEMIOL, V42, P199, DOI 10.1016/j.canep.2016.04.010
   Coureau G, 2014, OCCUP ENVIRON MED, V71, P514, DOI 10.1136/oemed-2013-101754
   Hardell Lennart, 2015, Pathophysiology, V22, P1, DOI 10.1016/j.pathophys.2014.10.001
   Hardell Lennart, 2013, Reviews on Environmental Health, V28, P97, DOI 10.1515/reveh-2013-0006
   Khurana VG, 2009, SURG NEUROL, V72, P205, DOI 10.1016/j.surneu.2009.01.019
   Kofman A, 2011, J NEURO-ONCOL, V105, P451, DOI 10.1007/s11060-011-0658-6
   Pawl R, 2008, SURG NEUROL, V70, P445, DOI 10.1016/j.surneu.2008.07.009
   Seyfried TN., 2012, STRATEGIES CANC META, P227
   Wyde M., 2016, REPORT PARTIAL FINDI
NR 11
TC 2
Z9 2
U1 0
U2 14
PU ELSEVIER SCI LTD
PI OXFORD
PA THE BOULEVARD, LANGFORD LANE, KIDLINGTON, OXFORD OX5 1GB, OXON, ENGLAND
SN 1877-7821
EI 1877-783X
J9 CANCER EPIDEMIOL
JI Cancer Epidemiol.
PD OCT
PY 2016
VL 44
BP 123
EP 124
DI 10.1016/j.canep.2016.08.007
PG 2
WC Oncology; Public, Environmental & Occupational Health
WE Science Citation Index Expanded (SCI-EXPANDED)
SC Oncology; Public, Environmental & Occupational Health
GA EE3RU
UT WOS:000389515700020
PM 27566469
DA 2022-09-16
ER

PT J
AU Soderqvist, F
   Carlberg, M
   Mild, KH
   Hardell, L
AF Soderqvist, Fredrik
   Carlberg, Michael
   Mild, Kjell Hansson
   Hardell, Lennart
TI Childhood brain tumour risk and its association with wireless phones: a
   commentary
SO ENVIRONMENTAL HEALTH
LA English
DT Editorial Material
DE mobile phone; cordless phone; DECT; glioma; astrocytoma; adolescence;
   radiofrequency electromagnetic fields; CEFALO
ID CORDLESS PHONES; POOLED ANALYSIS; MOBILE PHONES; CELL PHONES; CHILDREN;
   ADOLESCENTS; CANCER; TELEPHONES
AB Case-control studies on adults point to an increased risk of brain tumours (glioma and acoustic neuroma) associated with the long-term use of mobile phones. Recently, the first study on mobile phone use and the risk of brain tumours in children and adolescents, CEFALO, was published. It has been claimed that this relatively small study yielded reassuring results of no increased risk. We do not agree. We consider that the data contain several indications of increased risk, despite low exposure, short latency period, and limitations in the study design, analyses and interpretation. The information certainly cannot be used as reassuring evidence against an association, for reasons that we discuss in this commentary.
C1 [Soderqvist, Fredrik; Carlberg, Michael; Hardell, Lennart] Univ Hosp, Dept Oncol, SE-70182 Orebro, Sweden.
   [Mild, Kjell Hansson] Umea Univ, Dept Radiat Sci, SE-90187 Umea, Sweden.
RP Soderqvist, F (corresponding author), Univ Hosp, Dept Oncol, SE-70182 Orebro, Sweden.
EM fredrik.soderqvist@orebroll.se
RI Söderqvist, Fredrik/AAG-6470-2020
OI Söderqvist, Fredrik/0000-0003-4115-8413
CR [Anonymous], REASSURING RESULTS 1
   Aydin D, 2011, JNCI-J NATL CANCER I, V103, P1264, DOI 10.1093/jnci/djr244
   Baan R, 2011, LANCET ONCOL, V12, P624, DOI 10.1016/S1470-2045(11)70147-4
   Barlow L, 2009, ACTA ONCOL, V48, P27, DOI 10.1080/02841860802247664
   Bergenheim T, 2007, LAKARTIDNINGEN, V104, P340
   Bergenheim Tommy, 2007, Lakartidningen, V104, P332
   Boice JD, 2011, JNCI-J NATL CANCER I, V103, P1211, DOI 10.1093/jnci/djr285
   Cardis E, 2011, OCCUP ENVIRON MED, V68, P631, DOI 10.1136/oemed-2011-100155
   Christ A, 2010, PHYS MED BIOL, V55, P1767, DOI 10.1088/0031-9155/55/7/001
   Feychting M, 2006, EPIDEMIOLOGY, V17, pS74, DOI 10.1097/00001648-200611001-00167
   Hardell L, 2004, ARCH ENVIRON HEALTH, V59, P132, DOI 10.3200/AEOH.59.3.132-137
   Hardell L, 2006, INT ARCH OCC ENV HEA, V79, P630, DOI 10.1007/s00420-006-0088-5
   Hardell L, 2007, OCCUP ENVIRON MED, V64, P626, DOI 10.1136/oem.2006.029751
   Hardell L, 2011, INT J ONCOL, V38, P1465, DOI 10.3892/ijo.2011.947
   Hardell L, 2009, INT J ONCOL, V35, P5, DOI 10.3892/ijo_00000307
   Hazelton WD, 2005, CANCER EPIDEM BIOMAR, V14, P1171, DOI 10.1158/1055-9965.EPI-04-0756
   Kheifets L, 2005, PEDIATRICS, V116, pE303, DOI 10.1542/peds.2004-2541
   Khurana VG, 2009, SURG NEUROL, V72, P205, DOI 10.1016/j.surneu.2009.01.019
   Lannering B, 2009, ACTA PAEDIATR, V98, P1620, DOI 10.1111/j.1651-2227.2009.01417.x
   Myung SK, 2009, J CLIN ONCOL, V27, P5565, DOI 10.1200/JCO.2008.21.6366
   Redmayne M, 2010, J ENVIRON MONITOR, V12, P809, DOI 10.1039/b920489j
   Soederqvist F, 2007, BMC PUBLIC HEALTH, V7, DOI 10.1186/1471-2458-7-105
   Soderqvist F, 2008, ENVIRON HEALTH-GLOB, V7, DOI 10.1186/1476-069X-7-18
NR 23
TC 11
Z9 12
U1 2
U2 27
PU BMC
PI LONDON
PA CAMPUS, 4 CRINAN ST, LONDON N1 9XW, ENGLAND
EI 1476-069X
J9 ENVIRON HEALTH-GLOB
JI Environ. Health
PD DEC 19
PY 2011
VL 10
AR 106
DI 10.1186/1476-069X-10-106
PG 5
WC Environmental Sciences; Public, Environmental & Occupational Health
WE Science Citation Index Expanded (SCI-EXPANDED)
SC Environmental Sciences & Ecology; Public, Environmental & Occupational
   Health
GA 892SH
UT WOS:000300305400001
PM 22182218
OA Green Published, gold
DA 2022-09-16
ER

PT J
AU OKeefe, S
AF OKeefe, Sharon
TI Does the use of cell phones cause brain tumors?
SO CLINICAL JOURNAL OF ONCOLOGY NURSING
LA English
DT Editorial Material
ID MOBILE PHONES; RISK; TELEPHONES; CANCER; RADIATION; EXPOSURE
C1 Taussig Canc Ctr, Cleveland, OH USA.
RP OKeefe, S (corresponding author), Taussig Canc Ctr, Cleveland, OH USA.
EM sharok1@cox.net
CR Anghileri LJ, 2006, EUR J CANCER PREV, V15, P191, DOI 10.1097/01.cej.0000195711.56825.f8
   Auvinen A, 2006, EUR J CANCER PREV, V15, P516, DOI 10.1097/01.cej.0000203617.54312.08
   GANSLER T, 2008, TOP 10 CANC MYTHS
   Hardell L, 1999, INT J ONCOL, V15, P113
   Hardell L, 2000, MedGenMed, V2, pE2
   Hardell L, 2002, EUR J CANCER PREV, V11, P377, DOI 10.1097/00008469-200208000-00010
   Hardell L, 2001, EUR J CANCER PREV, V10, P523, DOI 10.1097/00008469-200112000-00007
   House R, 1999, CAN MED ASSOC J, V160, P1318
   *INF, 2008, CELL PHON US
   Janssens JP, 2005, EUR J CANCER PREV, V14, P81, DOI 10.1097/00008469-200504000-00001
   Johansen C, 2001, JNCI-J NATL CANCER I, V93, P203, DOI 10.1093/jnci/93.3.203
   Klaeboe L, 2007, EUR J CANCER PREV, V16, P158, DOI 10.1097/01.cej.0000203616.77183.4c
   Kuster N, 2004, EPIDEMIOLOGY, V15, pS114, DOI 10.1097/00001648-200407000-00289
   *NAT I ENV HLTH SC, 2008, EL MAGN FIELDS
   *US FDA, 2003, CELL PHON
NR 15
TC 3
Z9 3
U1 1
U2 15
PU ONCOLOGY NURSING SOC
PI PITTSBURGH
PA 125 ENTERPRISE DR, PITTSBURGH, PA 15275 USA
SN 1092-1095
J9 CLIN J ONCOL NURS
JI Clin. J. Oncol. Nurs.
PD AUG
PY 2008
VL 12
IS 4
BP 671
EP 672
DI 10.1188/08.CJON.671-672
PG 2
WC Oncology; Nursing
WE Science Citation Index Expanded (SCI-EXPANDED); Social Science Citation Index (SSCI)
SC Oncology; Nursing
GA 336MR
UT WOS:000258368500017
PM 18676335
DA 2022-09-16
ER

PT J
AU Aydin, D
   Feychting, M
   Schuz, J
   Tynes, T
   Andersen, TV
   Schmidt, LS
   Poulsen, AH
   Johansen, C
   Prochazka, M
   Lannering, B
   Klaeboe, L
   Eggen, T
   Jenni, D
   Grotzer, M
   Von der Weid, N
   Kuehni, CE
   Roosli, M
AF Aydin, Denis
   Feychting, Maria
   Schuez, Joachim
   Tynes, Tore
   Andersen, Tina Veje
   Schmidt, Lisbeth Samso
   Poulsen, Aslak Harbo
   Johansen, Christoffer
   Prochazka, Michaela
   Lannering, Birgitta
   Klaeboe, Lars
   Eggen, Tone
   Jenni, Daniela
   Grotzer, Michael
   Von der Weid, Nicolas
   Kuehni, Claudia E.
   Roeoesli, Martin
TI Mobile Phone Use and Brain Tumors in Children and Adolescents: A
   Multicenter Case-Control Study
SO JNCI-JOURNAL OF THE NATIONAL CANCER INSTITUTE
LA English
DT Article
ID CELLULAR TELEPHONE USE; SCHOOL-CHILDREN; EXPOSURE; RISK; CANCER; TRENDS;
   HEAD
AB Background It has been hypothesized that children and adolescents might be more vulnerable to possible health effects from mobile phone exposure than adults. We investigated whether mobile phone use is associated with brain tumor risk among children and adolescents.
   Methods CEFALO is a multicenter case-control study conducted in Denmark, Sweden, Norway, and Switzerland that includes all children and adolescents aged 7-19 years who were diagnosed with a brain tumor between 2004 and 2008. We conducted interviews, in person, with 352 case patients (participation rate: 83%) and 646 control subjects (participation rate: 71%) and their parents. Control subjects were randomly selected from population registries and matched by age, sex, and geographical region. We asked about mobile phone use and included mobile phone operator records when available. Odds ratios (ORs) for brain tumor risk and 95% confidence intervals (CIs) were calculated using conditional logistic regression models.
   Results Regular users of mobile phones were not statistically significantly more likely to have been diagnosed with brain tumors compared with nonusers (OR = 1.36; 95% CI = 0.92 to 2.02). Children who started to use mobile phones at least 5 years ago were not at increased risk compared with those who had never regularly used mobile phones (OR = 1.26, 95% CI = 0.70 to 2.28). In a subset of study participants for whom operator recorded data were available, brain tumor risk was related to the time elapsed since the mobile phone subscription was started but not to amount of use. No increased risk of brain tumors was observed for brain areas receiving the highest amount of exposure.
   Conclusion The absence of an exposure-response relationship either in terms of the amount of mobile phone use or by localization of the brain tumor argues against a causal association.
C1 [Aydin, Denis; Roeoesli, Martin] Swiss Trop & Publ Hlth Inst, Dept Epidemiol & Publ Hlth, CH-4002 Basel, Switzerland.
   [Aydin, Denis; Jenni, Daniela; Roeoesli, Martin] Univ Basel, Basel, Switzerland.
   [Feychting, Maria; Prochazka, Michaela] Karolinska Inst, Inst Environm Med, Epidemiol Unit, S-10401 Stockholm, Sweden.
   [Schuez, Joachim; Andersen, Tina Veje; Schmidt, Lisbeth Samso; Poulsen, Aslak Harbo; Johansen, Christoffer] Danish Canc Soc, Inst Canc Epidemiol, Copenhagen, Denmark.
   [Schuez, Joachim] Int Agcy Res Canc, Sect Environm & Radiat, F-69372 Lyon, France.
   [Tynes, Tore; Klaeboe, Lars; Eggen, Tone] Canc Registry Norway, Oslo, Norway.
   [Tynes, Tore] Natl Inst Occupat Hlth, Oslo, Norway.
   [Lannering, Birgitta] Univ Gothenburg, Dept Pediat, Queen Silvia Childrens Hosp, Gothenburg, Sweden.
   [Klaeboe, Lars] Norwegian Radiat Protect Author, Oslo, Norway.
   [Jenni, Daniela] Univ Hosp Psychiat, Dept Expt & Clin Pharmacopsychol, Zurich, Switzerland.
   [Grotzer, Michael] Univ Childrens Hosp Zurich, Dept Oncol, Zurich, Switzerland.
   [Von der Weid, Nicolas] CHU Vaudois, Dept Pediat, Unit Pediat Hematol Oncol, CH-1011 Lausanne, Switzerland.
   [Kuehni, Claudia E.] Univ Bern, Inst Social & Prevent Med, Bern, Switzerland.
RP Roosli, M (corresponding author), Swiss Trop & Publ Hlth Inst, Dept Epidemiol & Publ Hlth, Socinstr 57, CH-4002 Basel, Switzerland.
EM martin.roosli@unibas.ch
RI Röösli, Martin/A-2658-2008; Johansen, Christoffer/AAG-7916-2020
OI Röösli, Martin/0000-0002-7475-1531; Johansen,
   Christoffer/0000-0002-4384-206X; Kuehni, Claudia E./0000-0001-8957-2002;
   Infanger, Denis/0000-0001-9028-7110; Grotzer,
   Michael/0000-0002-1154-2732
FU Swiss Federal Office of Public Health [05.001626]; Swiss Research
   Foundation on Mobile Communication [A2006.18]; Swiss National Science
   Foundation [PDFMP3_122873]; Danish Strategic Research Council
   [2103-05-0006, 2064-04-0010]; Swedish Council for Working Life and
   Social Research [2004-0504, 2007-0224]; Swedish Research Council
   [K2008-70X-15366-04-3]; Swedish Cancer Society [09 0666]; Swedish
   Childhood Cancer Society [PROJ06/050, PROJ09/086]; Swedish Radiation
   Protection Authority [SSI P 1572]; Research Council of Norway
   [175163/V40]
FX This work was supported by the Swiss Federal Office of Public Health
   (grant number 05.001626), the Swiss Research Foundation on Mobile
   Communication (grant number A2006.18), and the Swiss National Science
   Foundation (grant number PDFMP3_122873). The Danish CEFALO study was
   supported by the Danish Strategic Research Council (grant numbers
   2103-05-0006 and 2064-04-0010). The Swedish CEFALO study was supported
   by grants from the Swedish Council for Working Life and Social Research
   (grant numbers 2004-0504 and 2007-0224), the Swedish Research Council
   (K2008-70X-15366-04-3), the Swedish Cancer Society (09 0666), the
   Swedish Childhood Cancer Society (grant numbers PROJ06/050 and
   PROJ09/086), and the Swedish Radiation Protection Authority (SSI P
   1572). The Norwegian CEFALO study was supported by the Research Council
   of Norway (grant number 175163/V40).
CR Ahlbom A, 2004, ENVIRON HEALTH PERSP, V112, P1741, DOI 10.1289/ehp.7306
   Ahlbom A, 2009, EPIDEMIOLOGY, V20, P639, DOI 10.1097/EDE.0b013e3181b0927d
   [Anonymous], 2007, STAT STAT SOFTW REL
   Aydin D, 2011, BIOELECTROMAGNETICS, V32, P396, DOI 10.1002/bem.20651
   Bohler E, 2004, EUR J EPIDEMIOL, V19, P1043, DOI 10.1007/s10654-004-2174-x
   Breslow NE, 1980, IARC SCI PUBL, V32, P5
   Cardis E, 2008, PHYS MED BIOL, V53, P2771, DOI 10.1088/0031-9155/53/11/001
   Cardis E, 2010, INT J EPIDEMIOL, V39, P675, DOI 10.1093/ije/dyq079
   Cardis E, 2007, EUR J EPIDEMIOL, V22, P647, DOI 10.1007/s10654-007-9152-z
   Christ A, 2010, PHYS MED BIOL, V55, P1767, DOI 10.1088/0031-9155/55/7/001
   de Vocht F, 2011, BIOELECTROMAGNETICS, V32, P334, DOI 10.1002/bem.20648
   Gati A, 2009, IEEE T WIREL COMMUN, V8, P5723, DOI 10.1109/TWC.2009.12.080758
   Hardell L, 2009, INT J ONCOL, V35, P5, DOI 10.3892/ijo_00000307
   Hayashi N, 2010, BRAIN DEV-JPN, V32, P636, DOI 10.1016/j.braindev.2009.10.001
   Inskip PD, 2010, NEURO-ONCOLOGY, V12, P1147, DOI 10.1093/neuonc/noq077
   Kelsh MA, 2011, J EXPO SCI ENV EPID, V21, P343, DOI 10.1038/jes.2010.12
   Kheifets L, 2005, PEDIATRICS, V116, pE303, DOI 10.1542/peds.2004-2541
   Krewski D, 2001, J TOXICOL ENV HEAL B, V4, P1, DOI 10.1080/109374001459458
   Kundi M, 2009, ENVIRON HEALTH PERSP, V117, P316, DOI 10.1289/ehp.11902
   Lahkola A, 2007, INT J CANCER, V120, P1769, DOI 10.1002/ijc.22503
   MALDONADO G, 1993, AM J EPIDEMIOL, V138, P923, DOI 10.1093/oxfordjournals.aje.a116813
   McKinney PA, 2005, BIOELECTROMAGNETICS, pS60, DOI 10.1002/bem.20149
   McKinney PA, 2004, J NEUROL NEUROSUR PS, V75, P12, DOI 10.1136/jnnp.2004.040741
   Mezei G, 2007, BIOELECTROMAGNETICS, V28, P309, DOI 10.1002/bem.20270
   MICKEY RM, 1989, AM J EPIDEMIOL, V129, P125, DOI 10.1093/oxfordjournals.aje.a115101
   Moulder JE, 1999, RADIAT RES, V151, P513, DOI 10.2307/3580028
   Reulecke BC, 2008, J CHILD NEUROL, V23, P178, DOI 10.1177/0883073807308692
   Roosli M, 2007, EUR J CANCER PREV, V16, P77, DOI 10.1097/01.cej.0000203618.61936.cd
   Schuz J, 2005, BIOELECTROMAGNETICS, pS45, DOI 10.1002/bem.20129
   Schuz J, 2009, SCAND J PUBLIC HEALT, V37, P664, DOI 10.1177/1403494809341096
   Selvin S, 2004, STAT ANAL EPIDEMIOLO
   Soederqvist F, 2007, BMC PUBLIC HEALTH, V7, DOI 10.1186/1471-2458-7-105
   Vrijheid M, 2009, J EXPO SCI ENV EPID, V19, P369, DOI 10.1038/jes.2008.27
   Wiart J, 2008, PHYS MED BIOL, V53, P3681, DOI 10.1088/0031-9155/53/13/019
NR 34
TC 94
Z9 99
U1 0
U2 49
PU OXFORD UNIV PRESS INC
PI CARY
PA JOURNALS DEPT, 2001 EVANS RD, CARY, NC 27513 USA
SN 0027-8874
EI 1460-2105
J9 JNCI-J NATL CANCER I
JI JNCI-J. Natl. Cancer Inst.
PD AUG
PY 2011
VL 103
IS 16
BP 1264
EP 1276
DI 10.1093/jnci/djr244
PG 13
WC Oncology
WE Science Citation Index Expanded (SCI-EXPANDED)
SC Oncology
GA 809RN
UT WOS:000294074500011
PM 21795665
OA Bronze, Green Published, Green Accepted
DA 2022-09-16
ER

PT J
AU Boice, JD
   McLaughlin, JK
AF Boice, J. D., Jr.
   McLaughlin, J. K.
TI Concerning mobile phone use and risk of acoustic neuroma
SO BRITISH JOURNAL OF CANCER
LA English
DT Letter
ID CELLULAR TELEPHONES; BRAIN-TUMORS
C1 Int Epidemiol Inst, Rockville, MD 20850 USA.
   Vanderbilt Ingram Canc Ctr, Nashville, TN 37232 USA.
   Dept Med, Nashville, TN 37232 USA.
RP McLaughlin, JK (corresponding author), Int Epidemiol Inst, Rockville, MD 20850 USA.
EM jkm@iei.ws
CR *AGNIR, 2003, HLTH EFF RAD EL FIEL, V14, P1
   Ahlbom A, 2004, ENVIRON HEALTH PERSP, V112, P1741, DOI 10.1289/ehp.7306
   BOICE JD, 2002, EPIDEMIOLOGICAL STUD, V16
   Christensen HC, 2005, NEUROLOGY, V64, P1189, DOI 10.1212/01.WNL.0000156351.72313.D3
   Hardell L, 2006, BRIT J CANCER, V94, P1348, DOI 10.1038/sj.bjc.6603070
   Inskip PD, 1999, RADIAT PROT DOSIM, V86, P45, DOI 10.1093/oxfordjournals.rpd.a032924
   Inskip PD, 2001, NEW ENGL J MED, V344, P79, DOI 10.1056/NEJM200101113440201
   Johansen C, 2002, BRIT J CANCER, V86, P348, DOI 10.1038/sj.bjc.6600068
   Johansen C, 2001, JNCI-J NATL CANCER I, V93, P203, DOI 10.1093/jnci/93.3.203
   Rothman KJ, 2000, LANCET, V356, P1837, DOI 10.1016/S0140-6736(00)03244-X
   Rothman KJ, 2001, LANCET, V357, P961, DOI 10.1016/S0140-6736(05)71664-0
   *SSI, 2003, REV RES MOB TEL CANC
NR 12
TC 1
Z9 1
U1 0
U2 0
PU NATURE PUBLISHING GROUP
PI LONDON
PA MACMILLAN BUILDING, 4 CRINAN ST, LONDON N1 9XW, ENGLAND
SN 0007-0920
EI 1532-1827
J9 BRIT J CANCER
JI Br. J. Cancer
PD JUL 3
PY 2006
VL 95
IS 1
BP 130
EP 130
DI 10.1038/sj.bjc.6603238
PG 1
WC Oncology
WE Science Citation Index Expanded (SCI-EXPANDED)
SC Oncology
GA 057TK
UT WOS:000238617900022
PM 16804530
OA hybrid, Green Published
DA 2022-09-16
ER

PT J
AU Boice, JD
   Tarone, RE
AF Boice, John D., Jr.
   Tarone, Robert E.
TI Cell Phones, Cancer, and Children
SO JNCI-JOURNAL OF THE NATIONAL CANCER INSTITUTE
LA English
DT Editorial Material
ID TELEPHONE USE; MOBILE PHONES; BRAIN-TUMORS; RISK; HEALTH; DESIGN;
   TRENDS; RATES
C1 [Boice, John D., Jr.; Tarone, Robert E.] Int Epidemiol Inst, Rockville, MD 20850 USA.
   [Boice, John D., Jr.; Tarone, Robert E.] Vanderbilt Univ, Med Ctr, Dept Med, Div Epidemiol, Nashville, TN USA.
   [Boice, John D., Jr.; Tarone, Robert E.] Vanderbilt Ingram Canc Ctr, Nashville, TN USA.
RP Boice, JD (corresponding author), Int Epidemiol Inst, 1455 Res Blvd,Ste 550, Rockville, MD 20850 USA.
EM john.boice@vanderbilt.edu
CR Aydin D, 2011, JNCI-J NATL CANCER I, V103, P1264, DOI 10.1093/jnci/djr244
   Baan R, 2011, LANCET ONCOL, V12, P624, DOI 10.1016/S1470-2045(11)70147-4
   Breckenkamp J, 2003, RADIAT ENVIRON BIOPH, V42, P141, DOI 10.1007/s00411-003-0203-x
   Cardis E, 2010, INT J EPIDEMIOL, V39, P675, DOI 10.1093/ije/dyq079
   Cardis E, 2007, EUR J EPIDEMIOL, V22, P647, DOI 10.1007/s10654-007-9152-z
   Cook Angus, 2003, N Z Med J, V116, pU457
   de Vocht F, 2011, BIOELECTROMAGNETICS, V32, P334, DOI 10.1002/bem.20648
   Deltour I, 2009, J NATL CANCER I, V101, P1721, DOI 10.1093/jnci/djp415
   ELLIOTT P, 2010, BRIT MED J, V340, pE3077
   Hardell L, 2009, INT J ONCOL, V35, P5, DOI 10.3892/ijo_00000307
   Inskip PD, 1999, RADIAT PROT DOSIM, V86, P45, DOI 10.1093/oxfordjournals.rpd.a032924
   Inskip PD, 2001, NEW ENGL J MED, V344, P79, DOI 10.1056/NEJM200101113440201
   Inskip PD, 2010, NEURO-ONCOLOGY, V12, P1147, DOI 10.1093/neuonc/noq077
   *INT COMM NON RAD, 2009, EXP HIGH FREQ EL FIE
   Juutilainen J, 2011, CRIT REV ENV SCI TEC, V41, P1664, DOI 10.1080/10643389.2010.481584
   McCartt Anne T, 2006, Traffic Inj Prev, V7, P89, DOI 10.1080/15389580600651103
   Moulder JE, 2005, INT J RADIAT BIOL, V81, P189, DOI 10.1080/09553000500091097
   Muscat JE, 2006, NEUROEPIDEMIOLOGY, V27, P55, DOI 10.1159/000094381
   *NAT I ENV HLTH SC, 2011, CELL PHON
   *NCI, 2010, CELL PHON CANC RRISK
   Redelmeier DA, 1997, NEW ENGL J MED, V336, P453, DOI 10.1056/NEJM199702133360701
   Schmidt LS, 2011, PEDIATR BLOOD CANCER, V56, P65, DOI 10.1002/pbc.22585
   Schuz J, 2006, JNCI-J NATL CANCER I, V98, P1707, DOI 10.1093/jnci/djj464
   Schuz J, 2011, CANCER EPIDEMIOL, V35, P37, DOI 10.1016/j.canep.2010.08.001
   Swerdlow AJ, 2011, ENV HLTH PERSPECT
   *WHO, 2010, EL FIELDS PUBL HLTH
   WIEDEMANN P, 2009, CHILDRENS HLTH RF EM, V16
   Wiedemann P, 2011, WIEN MED WOCHENSCHR, V161, P226, DOI 10.1007/s10354-011-0881-y
   World Health Organization, 2010, WHO RES AGENDA RADIO
NR 29
TC 17
Z9 20
U1 0
U2 79
PU OXFORD UNIV PRESS INC
PI CARY
PA JOURNALS DEPT, 2001 EVANS RD, CARY, NC 27513 USA
SN 0027-8874
EI 1460-2105
J9 JNCI-J NATL CANCER I
JI JNCI-J. Natl. Cancer Inst.
PD AUG
PY 2011
VL 103
IS 16
BP 1211
EP 1213
DI 10.1093/jnci/djr285
PG 3
WC Oncology
WE Science Citation Index Expanded (SCI-EXPANDED)
SC Oncology
GA 809RN
UT WOS:000294074500003
PM 21795667
OA Bronze
DA 2022-09-16
ER

PT J
AU Schuz, J
   Jacobsen, R
   Olsen, JH
   Boice, JD
   McLaughlin, JK
   Johansen, C
AF Schuz, Joachim
   Jacobsen, Rune
   Olsen, Jorgen H.
   Boice, John D.
   McLaughlin, Joseph K.
   Johansen, Christoffer
TI Re: Cellular telephone use and cancer risk: Update of a nationwide
   Danish cohort study - Response
SO JOURNAL OF THE NATIONAL CANCER INSTITUTE
LA English
DT Letter
ID MOBILE PHONE USE; ACOUSTIC NEUROMA; BRAIN-TUMORS; EPIDEMIOLOGY; ETIOLOGY
C1 Inst Canc Epidemiol, Dept Biostat & Epidemiol, DK-2100 Copenhagen, Denmark.
   Int Epidemiol Inst, Rockville, MD USA.
RP Schuz, J (corresponding author), Inst Canc Epidemiol, Dept Biostat & Epidemiol, Strandboulevarden 49, DK-2100 Copenhagen, Denmark.
EM joachim@cancer.dk
RI Lindahl-Jacobsen, Rune/J-2985-2012; Johansen, Christoffer/AAG-7916-2020
OI Lindahl-Jacobsen, Rune/0000-0002-4622-9826; Johansen,
   Christoffer/0000-0002-4384-206X
CR Inskip PD, 1995, EPIDEMIOL REV, V17, P382
   Lonn S, 2004, EPIDEMIOLOGY, V15, P653, DOI 10.1097/01.ede.0000142519.00772.bf
   Ohgaki H, 2005, ACTA NEUROPATHOL, V109, P93, DOI 10.1007/s00401-005-0991-y
   Schoemaker MJ, 2005, BRIT J CANCER, V93, P842, DOI 10.1038/sj.bjc.6602764
   Wrensch M, 2002, NEURO-ONCOLOGY, V4, P278, DOI 10.1093/neuonc/4.4.278
NR 5
TC 0
Z9 0
U1 0
U2 2
PU OXFORD UNIV PRESS INC
PI CARY
PA JOURNALS DEPT, 2001 EVANS RD, CARY, NC 27513 USA
SN 0027-8874
J9 J NATL CANCER I
JI J. Natl. Cancer Inst.
PD APR 18
PY 2007
VL 99
IS 8
BP 655
EP 656
DI 10.1093/jnci/djk144
PG 2
WC Oncology
WE Science Citation Index Expanded (SCI-EXPANDED)
SC Oncology
GA 166BN
UT WOS:000246352200018
OA Bronze
DA 2022-09-16
ER

PT J
AU Lin, JC
AF Lin, James C.
TI Malignant brain tumors from cellular mobile telephone radiation
SO IEEE ANTENNAS AND PROPAGATION MAGAZINE
LA English
DT Article
DE land mobile radio cellular systems; biological effects of
   electromagnetic radiation; public safety; cancer; tumors
ID CORDLESS TELEPHONES; PHONES; INTERPHONE; RISK
AB A recent publication from an INTERPHONE-related epidemiological study reporting a connection between malignant brain tumors and long-term use of a cell phone makes the issue difficult to be ignored or easily dismissed.
C1 Univ Illinois, Chicago, IL 60607 USA.
RP Lin, JC (corresponding author), Univ Illinois, 851 S Morgan St,M-C 154, Chicago, IL 60607 USA.
EM lin@uic.edu
CR Hardell L, 2006, ENVIRON RES, V100, P232, DOI 10.1016/j.envres.2005.04.006
   Hardell L, 2006, INT ARCH OCC ENV HEA, V79, P630, DOI 10.1007/s00420-006-0088-5
   LAHKOLA A, 2007, INT J CANC      0117
   Lin JC, 2005, IEEE ANTENN PROPAG M, V47, P137, DOI 10.1109/MAP.2005.1487813
   Lin JC, 2005, IEEE ANTENN PROPAG M, V47, P183, DOI 10.1109/MAP.2005.1436270
   Schuz J, 2006, AM J EPIDEMIOL, V163, P512, DOI 10.1093/aje/kwj068
   World Health Organization, 2002, INT CLASS DIS ONC
NR 7
TC 4
Z9 5
U1 1
U2 6
PU IEEE-INST ELECTRICAL ELECTRONICS ENGINEERS INC
PI PISCATAWAY
PA 445 HOES LANE, PISCATAWAY, NJ 08855-4141 USA
SN 1045-9243
EI 1558-4143
J9 IEEE ANTENN PROPAG M
JI IEEE Antennas Propag. Mag.
PD FEB
PY 2007
VL 49
IS 1
BP 212
EP 214
DI 10.1109/MAP.2007.371028
PG 3
WC Engineering, Electrical & Electronic; Telecommunications
WE Science Citation Index Expanded (SCI-EXPANDED)
SC Engineering; Telecommunications
GA 172LV
UT WOS:000246806700016
DA 2022-09-16
ER

PT J
AU Sato, Y
   Kojimahara, N
   Yamaguchi, N
AF Sato, Yasuto
   Kojimahara, Noriko
   Yamaguchi, Naohito
TI Analysis of Mobile Phone Use Among Young Patients With Brain Tumors in
   Japan
SO BIOELECTROMAGNETICS
LA English
DT Article
DE brain cancer; cell phone; children; epidemiology; standardized ownership
   ratio
ID CHILDREN
AB The purpose of this study was to clarify ownership and usage of mobile phones among young patients with brain tumors in Japan. The subjects of this study were patients with brain tumors diagnosed between 2006 and 2010 who were between the ages of 6 and 18 years. The target population for the analysis was 82 patients. Patients were divided into two groups: 16 patients who were mobile phone owners 1 year before diagnosis, and 66 patients who did not own mobile phones (non-owners). Using data on the mobile phone ownership rate obtained from three general-population surveys, we calculated the expected number of mobile phone owners. The three age-adjusted standardized ownership ratios were 0.83 (95% confidence interval [CI]: 0.56-1.22), 0.51 (95% CI: 0.24-1.04), and 0.75 (95% CI: 0.42-1.32). The mobile phone ownership prevalence among the young Japanese patients with brain tumors in the current study does not differ from available estimates for the general population of corresponding age. However, since the use of mobile phones among children is increasing annually, investigations into the health effects of mobile phone use among children should continue. Bioelectromagnetics. (C) 2017 Wiley Periodicals, Inc.
C1 [Sato, Yasuto; Kojimahara, Noriko; Yamaguchi, Naohito] Tokyo Womens Med Univ, Sch Med, Dept Publ Hlth, Tokyo, Japan.
RP Sato, Y (corresponding author), Tokyo Womens Med Univ, Sch Med, Dept Publ Hlth, Shinjuku Ku, 8-1 Kawada Cho, Tokyo 1628666, Japan.
EM yasusato@research.twmu.ac.jp
OI Sato, Yasuto/0000-0003-4767-331X
FU Ministry of Internal Affairs and Communications Japan [0155-0107];
   Research on Biological Electromagnetic Environment
FX Ministry of Internal Affairs and Communications Japan; grant number:
   0155-0107; Research on Biological Electromagnetic Environment.
CR [Anonymous], 2009, NEUROL MED CHIR TO S, V49, pS1
   Aydin D, 2011, JNCI-J NATL CANCER I, V103, P1264, DOI 10.1093/jnci/djr244
   Baan R, 2011, LANCET ONCOL, V12, P624, DOI 10.1016/S1470-2045(11)70147-4
   Cardis E, 2010, INT J EPIDEMIOL, V39, P675, DOI 10.1093/ije/dyq079
   Carlberg Michael, 2012, Pathophysiology, V19, P243, DOI 10.1016/j.pathophys.2012.07.001
   IARC Working Group on the Evaluation of Carcinogenic Risks to Humans, 2013, IARC Monogr Eval Carcinog Risks Hum, V102, P1
   Ministry of Education, 2014, CULT SPORTS SCI TECH
   Ministry of Internal Affairs and Communications of Japan, 2014, COMM US TREND SURV I
   Sadetzki S, 2014, FRONT PUBLIC HEALTH, V2, DOI 10.3389/fpubh.2014.00124
   Sato Y, 2011, BIOELECTROMAGNETICS, V32, P85, DOI 10.1002/bem.20616
   SCHOENBERG B S, 1983, Neuroepidemiology, V2, P257, DOI 10.1159/000110529
   Sudan M, 2016, J EXPO SCI ENV EPID, V26, P606, DOI 10.1038/jes.2016.17
   Takebayashi T, 2008, BRIT J CANCER, V98, P652, DOI 10.1038/sj.bjc.6604214
   Telecommunications Carriers Association of Japan, 2014, NUMB SUBSCR
   The Committee of the Brain Tumor Registry of Japan, 2014, REP BRAIN TUM REG JA, V54, ps9
NR 15
TC 6
Z9 6
U1 1
U2 16
PU WILEY
PI HOBOKEN
PA 111 RIVER ST, HOBOKEN 07030-5774, NJ USA
SN 0197-8462
EI 1521-186X
J9 BIOELECTROMAGNETICS
JI Bioelectromagnetics
PD JUL
PY 2017
VL 38
IS 5
BP 349
EP 355
DI 10.1002/bem.22047
PG 7
WC Biology; Biophysics
WE Science Citation Index Expanded (SCI-EXPANDED)
SC Life Sciences & Biomedicine - Other Topics; Biophysics
GA FA3AP
UT WOS:000405313600003
PM 28342194
DA 2022-09-16
ER

PT J
AU Aydin, D
   Feychting, M
   Schuz, J
   Roosli, M
AF Aydin, Denis
   Feychting, Maria
   Schuez, Joachim
   Roeoesli, Martin
CA CEFALO Study Team
TI Childhood brain tumours and use of mobile phones: comparison of a
   case-control study with incidence data
SO ENVIRONMENTAL HEALTH
LA English
DT Article
DE Mobile phone; Brain tumour; Children; Adolescents; Incidence rates
   trends; CEFALO
ID CANCER; CHILDREN
AB The first case-control study on mobile phone use and brain tumour risk among children and adolescents (CEFALO study) has recently been published. In a commentary published in Environmental Health, Soderqvist and colleagues argued that CEFALO suggests an increased brain tumour risk in relation to wireless phone use. In this article, we respond and show why consistency checks of case-control study results with observed time trends of incidence rates are essential, given the well described limitations of case-control studies and the steep increase of mobile phone use among children and adolescents during the last decade. There is no plausible explanation of how a notably increased risk from use of wireless phones would correspond to the relatively stable incidence time trends for brain tumours among children and adolescents observed in the Nordic countries. Nevertheless, an increased risk restricted to heavy mobile phone use, to very early life exposure, or to rare subtypes of brain tumours may be compatible with stable incidence trends at this time and thus further monitoring of childhood brain tumour incidence rate time trends is warranted.
C1 [Aydin, Denis; Roeoesli, Martin] Swiss Trop & Publ Hlth Inst, Dept Epidemiol & Publ Hlth, Basel, Switzerland.
   [Aydin, Denis; Roeoesli, Martin] Univ Basel, Basel, Switzerland.
   [Feychting, Maria] Karolinska Inst, Inst Environm Med, Dept Epidemiol, S-10401 Stockholm, Sweden.
   [Schuez, Joachim] IARC, Sect Environm & Radiat, Lyon, France.
RP Roosli, M (corresponding author), Swiss Trop & Publ Hlth Inst, Dept Epidemiol & Publ Hlth, Basel, Switzerland.
EM martin.roosli@unibas.ch
RI Röösli, Martin/A-2658-2008
OI Röösli, Martin/0000-0002-7475-1531; Kuehni, Claudia
   E./0000-0001-8957-2002; Infanger, Denis/0000-0001-9028-7110; Grotzer,
   Michael/0000-0002-1154-2732
CR Aydin D, 2011, JNCI-J NATL CANCER I, V103, P1264, DOI 10.1093/jnci/djr244
   Barlow L, 2009, ACTA ONCOL, V48, P27, DOI 10.1080/02841860802247664
   Boice JD, 2011, JNCI-J NATL CANCER I, V103, P1211, DOI 10.1093/jnci/djr285
   de Vocht F, 2011, BIOELECTROMAGNETICS
   Deltour I, 2012, EPIDEMIOLOGY, V23, P301, DOI 10.1097/EDE.0b013e3182448295
   Hardell L, 2010, J NATL CANCER I, V102, P742
   Hardell L, 2010, J NATL CANCER I, V102, DOI 10.1093/jnci/djq122
   Inskip PD, 2010, NEURO-ONCOLOGY, V12, P1147, DOI 10.1093/neuonc/noq077
   Little MP, 2012, BRIT MED J, V344, DOI 10.1136/bmj.e1147
   Soderqvist F, 2011, ENVIRON HEALTH-GLOB, V10, DOI 10.1186/1476-069X-10-106
NR 10
TC 5
Z9 5
U1 0
U2 16
PU BIOMED CENTRAL LTD
PI LONDON
PA 236 GRAYS INN RD, FLOOR 6, LONDON WC1X 8HL, ENGLAND
SN 1476-069X
J9 ENVIRON HEALTH-GLOB
JI Environ. Health
PD MAY 20
PY 2012
VL 11
AR 35
DI 10.1186/1476-069X-11-35
PG 3
WC Environmental Sciences; Public, Environmental & Occupational Health
WE Science Citation Index Expanded (SCI-EXPANDED)
SC Environmental Sciences & Ecology; Public, Environmental & Occupational
   Health
GA 979BJ
UT WOS:000306789600001
PM 22607537
OA Green Accepted, gold, Green Published
DA 2022-09-16
ER

PT J
AU Swerdlow, AJ
   Feychting, M
   Green, AC
   Kheifets, L
   Savitz, DA
AF Swerdlow, Anthony J.
   Feychting, Maria
   Green, Adele C.
   Kheifets, Leeka
   Savitz, David A.
CA Int Commission For Nonionizing
TI Mobile Phones, Brain Tumors, and the Interphone Study: Where Are We Now?
SO ENVIRONMENTAL HEALTH PERSPECTIVES
LA English
DT Article
DE brain cancer; cancer and radiation; epidemiology
ID CELLULAR-TELEPHONE USE; CORDLESS TELEPHONES; POOLED ANALYSIS;
   NERVOUS-SYSTEM; TIME TRENDS; RISK; CANCER; MORTALITY; EXPOSURE; USERS
AB BACKGROUND: In the past 15 years, mobile telephone use has evolved from an uncommon activity to one with > 4.6 billion subscriptions worldwide. However, there is public concern about the possibility that mobile phones might cause cancer, especially brain tumors.
   OBJECTIVES: We reviewed the evidence on whether mobile phone use raises the risk of the main types of brain tumor-glioma and meningioma-with a particular focus on the recent publication of the largest epidemiologic study yet: the 13-country Interphone Study.
   DISCUSSION: Methodological deficits limit the conclusions that can be drawn from the Interphone study, but its results, along with those from other epidemiologic, biological, and animal studies and brain tumor incidence trends, suggest that within about 10-15 years after first use of mobile phones there is unlikely to be a material increase in the risk of brain tumors in adults. Data for childhood tumors and for periods beyond 15 years are currently lacking.
   CONCLUSIONS: Although there remains some uncertainty, the trend in the accumulating evidence is increasingly against the hypothesis that mobile phone use can cause brain tumors in adults.
C1 [Swerdlow, Anthony J.] Inst Canc Res, Epidemiol Sect, Sutton SM2 5NG, Surrey, England.
   [Feychting, Maria] Karolinska Inst, Inst Environm Med, S-10401 Stockholm, Sweden.
   [Green, Adele C.] Queensland Inst Med Res, Canc & Populat Studies Unit, Brisbane, Qld 4006, Australia.
   [Green, Adele C.] Univ Manchester, Sch Translat Med, Manchester, Lancs, England.
   [Kheifets, Leeka] Univ Calif Los Angeles, Dept Epidemiol, Los Angeles, CA USA.
   [Savitz, David A.] Brown Univ, Dept Obstet & Gynecol, Providence, RI 02912 USA.
   [Savitz, David A.] Brown Univ, Dept Community Hlth, Providence, RI 02912 USA.
RP Swerdlow, AJ (corresponding author), Inst Canc Res, Epidemiol Sect, 15 Cotswold Rd, Sutton SM2 5NG, Surrey, England.
EM anthony.swerdlow@icr.ac.uk
RI Green, Adele C/P-2736-2014; Green, Adele C/B-5324-2011; Savitz, David
   A/I-2211-2014
OI Green, Adele C/0000-0002-2753-4841; Swerdlow,
   Anthony/0000-0001-5550-4159
FU International Commission for Non-Ionizing Radiation Protection;
   Institute of Cancer Research; Royal Marsden Hospital; UK Medical
   Research Council [89912]; Mobile Manufacturers' Forum; GSM Association;
   Mobile Telecommunications Health and Research Programme; Swedish
   Research Council; AFA Insurance; VINNOVA (Swedish Governmental Agency
   for Innovation Systems); TeliaSonera; Ericsson; Telenor
FX We thank S. Squires for secretarial help. This report was prepared under
   the auspices of the International Commission for Non-Ionizing Radiation
   Protection. The Institute of Cancer Research and Royal Marsden Hospital
   acknowledge funding to the National Institute for Health Research
   Biomedical Research Centre.; A.C.G. is partly supported by UK Medical
   Research Council fellowship 89912. Funding for research undertaken by M.
   F. and A.J.S. has been provided by a number of sources, including the
   European Fifth Framework Program; the International Union against
   Cancer, which receives funds from the Mobile Manufacturers' Forum and
   the GSM Association; the Mobile Telecommunications Health and Research
   Programme; the Swedish Research Council; AFA Insurance; and VINNOVA
   (Swedish Governmental Agency for Innovation Systems). VINNOVA received
   funds from TeliaSonera, Ericsson, and Telenor. All funds from commercial
   sources were provided via firewalls.
CR Ahlbom A, 2004, ENVIRON HEALTH PERSP, V112, P1741, DOI 10.1289/ehp.7306
   Ahlbom A, 2009, EPIDEMIOLOGY, V20, P639, DOI 10.1097/EDE.0b013e3181b0927d
   Auvinen A, 2002, EPIDEMIOLOGY, V13, P356, DOI 10.1097/00001648-200205000-00018
   Cardis E, 2008, PHYS MED BIOL, V53, P2771, DOI 10.1088/0031-9155/53/11/001
   Cardis E, 2010, INT J EPIDEMIOL, V39, P675, DOI 10.1093/ije/dyq079
   de Vocht F, 2011, BIOELECTROMAGNETICS, V32, P334, DOI 10.1002/bem.20648
   Deltour I, 2009, J NATL CANCER I, V101, P1721, DOI 10.1093/jnci/djp415
   Dreyer NA, 1999, JAMA-J AM MED ASSOC, V282, P1814, DOI 10.1001/jama.282.19.1814-a
   Hardell L, 2006, INT J ONCOL, V28, P509
   Hardell L, 2006, INT ARCH OCC ENV HEA, V79, P630, DOI 10.1007/s00420-006-0088-5
   Independent Expert Group on Mobile Phones, 2000, MOB PHON HLTH
   Inskip PD, 2001, NEW ENGL J MED, V344, P79, DOI 10.1056/NEJM200101113440201
   Inskip PD, 2010, NEURO-ONCOLOGY, V12, P1147, DOI 10.1093/neuonc/noq077
   International Telecommunication Union, 2010, KEY GLOB TEL IND WOR
   Kohler BA, 2011, JNCI-J NATL CANCER I, V103, P714, DOI 10.1093/jnci/djr077
   Larjavaara S, 2011, AM J EPIDEMIOL, V174, P2, DOI 10.1093/aje/kwr071
   Lonn S, 2005, AM J EPIDEMIOL, V161, P526, DOI 10.1093/aje/kwi091
   Muscat JE, 2000, JAMA-J AM MED ASSOC, V284, P3001, DOI 10.1001/jama.284.23.3001
   Roosli M, 2007, EUR J CANCER PREV, V16, P77, DOI 10.1097/01.cej.0000203618.61936.cd
   Schmidt LS, 2011, PEDIATR BLOOD CANCER, V56, P65, DOI 10.1002/pbc.22585
   Schuz J, 2006, JNCI-J NATL CANCER I, V98, P1707, DOI 10.1093/jnci/djj464
   Scientific Committee on Emerging and Newly Identified Health Risks, 2009, HLTH EFF EMF
   Takebayashi T, 2008, BRIT J CANCER, V98, P652, DOI 10.1038/sj.bjc.6604214
   Vrijheid M, 2006, OCCUP ENVIRON MED, V63, P237, DOI 10.1136/oem.2004.019281
   Vrijheid M, 2009, J EXPO SCI ENV EPID, V19, P369, DOI 10.1038/jes.2008.27
NR 25
TC 61
Z9 69
U1 0
U2 38
PU US DEPT HEALTH HUMAN SCIENCES PUBLIC HEALTH SCIENCE
PI RES TRIANGLE PK
PA NATL INST HEALTH, NATL INST ENVIRONMENTAL HEALTH SCIENCES, PO BOX 12233,
   RES TRIANGLE PK, NC 27709-2233 USA
SN 0091-6765
J9 ENVIRON HEALTH PERSP
JI Environ. Health Perspect.
PD NOV
PY 2011
VL 119
IS 11
BP 1534
EP 1538
DI 10.1289/ehp.1103693
PG 5
WC Environmental Sciences; Public, Environmental & Occupational Health;
   Toxicology
WE Science Citation Index Expanded (SCI-EXPANDED)
SC Environmental Sciences & Ecology; Public, Environmental & Occupational
   Health; Toxicology
GA 844XL
UT WOS:000296785900018
PM 22171384
OA Green Published, gold
DA 2022-09-16
ER

PT J
AU Khurana, VG
   Teo, C
   Kundi, M
   Hardell, L
   Carlberg, M
AF Khurana, Vini G.
   Teo, Charles
   Kundi, Michael
   Hardell, Lennart
   Carlberg, Michael
TI Cell phones and brain tumors: a review including the long-term
   epidemiologic data
SO SURGICAL NEUROLOGY
LA English
DT Review
DE Acoustic neuroma; Brain tumor; Cell phone; Electromagnetic radiation;
   Glioma; Incidence; Mechanism; Meningioma; Radiofrequency fields
ID DNA STRAND BREAKS; MOBILE PHONES; TELEPHONE USE;
   ELECTROMAGNETIC-RADIATION; RADIOFREQUENCY RADIATION; CORDLESS
   TELEPHONES; POOLED ANALYSIS; RISK; EXPOSURE; POLYMORPHISMS
AB Background: The debate regarding the health effects of low-intensity electromagnetic radiation froth sources such as power lines, base stations, and cell phones has recently been reignited. In the present review, the authors attempt to address the following question: is there epidemiologic evidence for an association between long-term cell phone usage and the risk of developing a brain tumor? Included with this meta-analysis of the long-term epidemiologic data are a brief overview of cell phone technology and discussion of laboratory data, biological mechanisms, and brain tumor incidence.
   Methods: In order to be included in the present meta-analysis, studies were required to have met all of the following criteria: (i) publication in a peer-reviewed journal; (ii) inclusion of participants using cell phones for >= 10 years (ie, minimum 10-year "latency"); and (iii) incorporation of a "laterality" analysis of long-term users (ie, analysis of the side of the brain tumor relative to the side of the head preferred for cell phone usage). This is a meta-analysis incorporating all 1 1 long-term epidemiologic studies in this field.
   Results: The results indicate that using a cell phone for >= 10 years approximately doubles the risk of being diagnosed with a brain tumor on the same ("ipsilateral") side of the head as that preferred for cell phone use. The data achieve statistical significance for glioma and acoustic neuroma but not for meningioma.
   Conclusion: The authors conclude that there is adequate epidemiologic evidence to suggest a link between prolonged cell phone usage and the development of an ipsilateral brain tumor. (C) 2009 Published by Elsevier Inc.
C1 [Khurana, Vini G.] Canberra Hosp, Dept Neurosurg, Garran, ACT 2605, Australia.
   [Khurana, Vini G.] Australian Natl Univ, Canberra, ACT 0200, Australia.
   [Kundi, Michael] Prince Wales Private Hosp, Randwick, NSW 2031, Australia.
   [Kundi, Michael] Med Univ Vienna, Inst Environm Hlth, A-1095 Vienna, Austria.
   [Hardell, Lennart; Carlberg, Michael] Univ Hosp, Dept Oncol, SE-70185 Orebro, Sweden.
RP Khurana, VG (corresponding author), Canberra Hosp, Dept Neurosurg, Garran, ACT 2605, Australia.
EM vgkhurana@gmail.com
CR Bethke L, 2008, HUM MOL GENET, V17, P800, DOI 10.1093/hmg/ddm351
   Cardis E, 2008, PHYS MED BIOL, V53, P2771, DOI 10.1088/0031-9155/53/11/001
   Cardis E, 2007, EUR J EPIDEMIOL, V22, P647, DOI 10.1007/s10654-007-9152-z
   Carlo G L, 2000, MedGenMed, V2, pE40
   *CBTRUS, STAT REP 2002 3 2004
   CHOU CK, 1992, BIOELECTROMAGNETICS, V13, P469, DOI 10.1002/bem.2250130605
   Christensen HC, 2004, AM J EPIDEMIOL, V159, P277, DOI 10.1093/aje/kwh032
   Christensen HC, 2005, NEUROLOGY, V64, P1189, DOI 10.1212/01.WNL.0000156351.72313.D3
   Clegg LX, 2002, J NATL CANCER I, V94, P1537
   Diem E, 2005, MUTAT RES-GEN TOX EN, V583, P178, DOI 10.1016/j.mrgentox.2005.03.006
   Ferreri F, 2006, ANN NEUROL, V60, P188, DOI 10.1002/ana.20906
   Hardell L, 2006, INT J ONCOL, V28, P509
   Hardell L, 2006, BRIT MED J, V332, P1035, DOI 10.1136/bmj.332.7548.1035-a
   Hardell L, 2005, OCCUP ENVIRON MED, V62, P390, DOI 10.1136/oem.2004.017434
   Hardell L., 2008, Open Environmental Sciences, V2, P54, DOI 10.2174/1874233500802010054
   Hardell L, 2006, INT ARCH OCC ENV HEA, V79, P630, DOI 10.1007/s00420-006-0088-5
   Hardell L, 2008, INT J ONCOL, V32, P1097
   Hardell Lennart, 2006, World J Surg Oncol, V4, P74, DOI 10.1186/1477-7819-4-74
   Hardell L, 2008, BIOMED PHARMACOTHER, V62, P104, DOI 10.1016/j.biopha.2007.12.004
   Hepworth SJ, 2006, BMJ-BRIT MED J, V332, P883, DOI 10.1136/bmj.38720.687975.55
   Hoffman S, 2006, NEURO-ONCOLOGY, V8, P27, DOI 10.1215/S1522851705000323
   Hyland GJ, 2000, LANCET, V356, P1833, DOI 10.1016/S0140-6736(00)03243-8
   Inskip PD, 2001, NEW ENGL J MED, V344, P79, DOI 10.1056/NEJM200101113440201
   Kan P, 2008, J NEURO-ONCOL, V86, P71, DOI 10.1007/s11060-007-9432-1
   Kheifets L, 2005, PEDIATRICS, V116, pE303, DOI 10.1542/peds.2004-2541
   Khurana VG, 2008, SCIENCE, V322, P1325, DOI 10.1126/science.322.5906.1325a
   Kundi M, 2004, J TOXICOL ENV HEAL B, V7, P351, DOI 10.1080/10937400490486258
   Lahkola A, 2008, INT J EPIDEMIOL, V37, P1304, DOI 10.1093/ije/dyn155
   Lahkola A, 2007, INT J CANCER, V120, P1769, DOI 10.1002/ijc.22503
   LAI H, 1995, BIOELECTROMAGNETICS, V16, P207, DOI 10.1002/bem.2250160309
   Lai H, 1997, BIOELECTROMAGNETICS, V18, P446, DOI 10.1002/(SICI)1521-186X(1997)18:6<446::AID-BEM7>3.0.CO;2-2
   Lee JS, 2006, BIOELECTROMAGNETICS, V27, P578, DOI 10.1002/bem.20235
   Liu YH, 2008, HUM MUTAT, V29, P381, DOI 10.1002/humu.20645
   Lonn S, 2005, AM J EPIDEMIOL, V161, P526, DOI 10.1093/aje/kwi091
   Lonn S, 2004, EPIDEMIOLOGY, V15, P653, DOI 10.1097/01.ede.0000142519.00772.bf
   Lonn S, 2004, OCCUP ENVIRON MED, V61, P769, DOI 10.1136/oem.2003.012567
   MAISCH D, 2001, J AUSTRALAS COLL NUT, V20, P3
   Malyapa RS, 1997, RADIAT RES, V148, P618, DOI 10.2307/3579738
   Mashevich M, 2003, BIOELECTROMAGNETICS, V24, P82, DOI 10.1002/bem.10086
   Milham S, 2006, BRIT J CANCER, V94, P1351, DOI 10.1038/sj.bjc.6603068
   Morgan LL, 2006, AM J EPIDEMIOL, V164, P294, DOI 10.1093/aje/kwj229
   Morgan LL, 2006, BMJ-BRIT MED J, V332, P1035, DOI 10.1136/bmj.332.7548.1035-b
   Moulder JE, 2005, INT J RADIAT BIOL, V81, P189, DOI 10.1080/09553000500091097
   Muscat JE, 2006, NEUROEPIDEMIOLOGY, V27, P55, DOI 10.1159/000094381
   Nylund R, 2006, PROTEOMICS, V6, P4769, DOI 10.1002/pmic.200600076
   Panagopoulos DJ, 2007, MUTAT RES-GEN TOX EN, V626, P69, DOI 10.1016/j.mrgentox.2006.08.008
   Propp JM, 2006, NEURO-ONCOLOGY, V8, P1, DOI 10.1215/S1522851704001097
   Rajaraman P, 2007, CANCER EPIDEM BIOMAR, V16, P1655, DOI 10.1158/1055-9965.EPI-07-0314
   Remondini D, 2006, PROTEOMICS, V6, P4745, DOI 10.1002/pmic.200500896
   Repacholi MH, 1997, RADIAT RES, V147, P631, DOI 10.2307/3579630
   Sadetzki S, 2008, AM J EPIDEMIOL, V167, P457, DOI 10.1093/aje/kwm325
   Sage C., 2007, BIOINITIATIVE REPORT
   Sakuma N, 2006, BIOELECTROMAGNETICS, V27, P51, DOI 10.1002/bem.20179
   Schoemaker MJ, 2005, BRIT J CANCER, V93, P842, DOI 10.1038/sj.bjc.6602764
   Schuz J, 2006, AM J EPIDEMIOL, V163, P512, DOI 10.1093/aje/kwj068
   Schuz J, 2006, JNCI-J NATL CANCER I, V98, P1707, DOI 10.1093/jnci/djj464
   Schwartzbaum JA, 2007, CANCER EPIDEM BIOMAR, V16, P2448, DOI 10.1158/1055-9965.EPI-07-0480
   Takashima Y, 2006, BIOELECTROMAGNETICS, V27, P392, DOI 10.1002/bem.20220
   Takebayashi T, 2008, BRIT J CANCER, V98, P652, DOI 10.1038/sj.bjc.6604214
   Thorlin T, 2006, RADIAT RES, V166, P409, DOI 10.1667/RR3584.1
   Thuppal S, 2006, NEUROEPIDEMIOLOGY, V27, P22, DOI 10.1159/000093896
   Vijayalaxmi, 2008, RADIAT RES, V169, P561, DOI 10.1667/RR0987.1
   VRIJHEID M, 2008, J EXPO SCI ENV EPID, P1
   Weisbrot D, 2003, J CELL BIOCHEM, V89, P48, DOI 10.1002/jcb.10480
   Wiart J, 2008, PHYS MED BIOL, V53, P3681, DOI 10.1088/0031-9155/53/13/019
   Yang Y, 2008, LEUKEMIA LYMPHOMA, V49, P2344, DOI 10.1080/10428190802441347
   Zhao TY, 2007, NEUROSCI LETT, V412, P34, DOI 10.1016/j.neulet.2006.09.092
   Zook BC, 2001, RADIAT RES, V155, P572, DOI 10.1667/0033-7587(2001)155[0572:TEOMRR]2.0.CO;2
NR 68
TC 151
Z9 160
U1 1
U2 76
PU ELSEVIER SCIENCE INC
PI NEW YORK
PA STE 800, 230 PARK AVE, NEW YORK, NY 10169 USA
SN 0090-3019
J9 SURG NEUROL
JI Surg. Neurol.
PD SEP
PY 2009
VL 72
IS 3
BP 205
EP 214
DI 10.1016/j.surneu.2009.01.019
PG 10
WC Clinical Neurology; Surgery
WE Science Citation Index Expanded (SCI-EXPANDED)
SC Neurosciences & Neurology; Surgery
GA 484IJ
UT WOS:000269037600005
PM 19328536
DA 2022-09-16
ER

PT J
AU Lin, JC
AF Lin, James C.
TI Are Cell Phones or Radio-Frequency Electromagnetic Fields Possibly
   Carcinogenic to Humans?
SO IEEE ANTENNAS AND PROPAGATION MAGAZINE
LA English
DT Article
DE Biological effects of electromagnetic radiation; human health and
   safety; electromagnetic radiation effects; land mobile radio cellular
   systems
ID MOBILE TELEPHONE USE; ACOUSTIC NEUROMA RISK; BRAIN-TUMORS; INTERPHONE
AB Notwithstanding the recent classification of radio-frequency electromagnetic fields, including those employed by cellular mobile telephones, as possibly carcinogenic to humans, the question of whether there could be some cancer risk associated with use of cell phones remain confused and ever more controversial.
C1 Univ Illinois, Chicago, IL 60607 USA.
RP Lin, JC (corresponding author), Univ Illinois, 851 S Morgan St,M-C 154, Chicago, IL 60607 USA.
EM lin@ece.uic.edu
CR Baan R, 2011, LANCET ONCOL, V12, P624, DOI 10.1016/S1470-2045(11)70147-4
   Cardis E, 2011, CANCER EPIDEMIOL, V35, P453, DOI 10.1016/j.canep.2011.05.012
   Cardis E, 2011, OCCUP ENVIRON MED, V68, P631, DOI 10.1136/oemed-2011-100155
   Cardis E, 2010, INT J EPIDEMIOL, V39, P675, DOI 10.1093/ije/dyq079
   Hardell L, 2011, INT J ONCOL, V38, P1465, DOI 10.3892/ijo.2011.947
   Larjavaara S, 2011, AM J EPIDEMIOL, V174, P2, DOI 10.1093/aje/kwr071
   Lin J. C., 2011, IEEE ANTENN PROPAG M, V53, P162
   Lin JC, 2011, IEEE ANTENN PROPAG M, V53, P202, DOI 10.1109/MAP.2011.6028459
   Sato Y, 2011, BIOELECTROMAGNETICS, V32, P85, DOI 10.1002/bem.20616
   Swerdlow AJ, 2011, ENVIRON HEALTH PERSP, V119, P1534, DOI 10.1289/ehp.1103693
NR 10
TC 4
Z9 5
U1 4
U2 64
PU IEEE-INST ELECTRICAL ELECTRONICS ENGINEERS INC
PI PISCATAWAY
PA 445 HOES LANE, PISCATAWAY, NJ 08855-4141 USA
SN 1045-9243
EI 1558-4143
J9 IEEE ANTENN PROPAG M
JI IEEE Antennas Propag. Mag.
PD FEB
PY 2012
VL 54
IS 1
BP 210
EP 212
DI 10.1109/MAP.2012.6202552
PG 3
WC Engineering, Electrical & Electronic; Telecommunications
WE Science Citation Index Expanded (SCI-EXPANDED)
SC Engineering; Telecommunications
GA 957RJ
UT WOS:000305180100018
DA 2022-09-16
ER

PT J
AU Verdonck, M
   Maye, F
AF Verdonck, Michele
   Maye, Fiona
TI Enhancing occupational performance in the virtual context using smart
   technology
SO BRITISH JOURNAL OF OCCUPATIONAL THERAPY
LA English
DT Article
DE Mobile technologies; iPad; iPhone; smart device; hand held computers;
   touch screen devices; spinal cord injury
ID SPINAL-CORD-INJURY; EXPERIENCES
AB Statement of context Physical limitations restrict occupational performance in the virtual context for people with cervical spinal cord injuries.
   Critical reflection on practice A review of smart device goals in 10 health care records at one hospital identified three types of occupational therapy intervention. Compensation involved alternative methods of physical access, positioning, and customisation of devices. Acquisition involved providing opportunities for learning and overcoming challenges. Education and training sought to empower users and their families to use smart devices successfully.
   Implications for practice Occupational therapists need to incorporate virtual occupations and the use of personal smart devices within current practice. This requires keeping abreast of mainstream technology advances as well as providing clients with opportunities and support within the virtual context.
C1 [Verdonck, Michele] Univ Sunshine Coast, Sch Hlth & Sport Sci, Cluster Hlth Improvement, Occupat Therapy, Maroochydore, Qld, Australia.
   [Maye, Fiona] Natl Rehabil Hosp, Spinal Cord Syst Care Programme, Occupat Therapy, Dun Laoghaire, Dublin, Ireland.
RP Verdonck, M (corresponding author), Univ Sunshine Coast, Sch Hlth & Sport Sci, Occupat Therapy, Locked Bag 4, Maroochydore, Qld 4558, Australia.
EM Michele.Verdonck@usc.edu.au
OI Verdonck, Michele/0000-0003-1503-9349
CR American Occupational Therapy Association, 2013, APPS OCC THER FIND A
   Atkins M, 2014, OCCUPATIONAL THERAPY, P1168
   Burwash SC, 2014, OT PRACTICE, V19, pCE1
   Cook A.M., 2012, ESSENTIALS ASSISTIVE
   Fager SK, 2014, DISABIL REHABIL-ASSI, V9, P121, DOI 10.3109/17483107.2013.787124
   Findlater L., 2013, P SIGCHI C HUMAN FAC, P1223, DOI DOI 10.1145/2470654.2466158
   Fisher AG., 2009, OCCUPATIONAL THERAPY
   Folan A, 2015, DISABIL REHABIL-ASSI, V10, P46, DOI 10.3109/17483107.2013.836686
   Kirshblum SC, 2011, J SPINAL CORD MED, V34, P547, DOI 10.1179/107902611X13186000420242
   Lund ML, 2011, DISABIL REHABIL-ASSI, V6, P402, DOI 10.3109/17483107.2011.574309
   Ofcom, 2014, AD MED US ATT REP 20
   Park LG, 2014, J ADV NURS, V70, P1932, DOI 10.1111/jan.12400
   Rakoski DR, 2013, OT PRACTICE, V18, pCE1
   Roley SS, 2008, AM J OCCUPATIONAL S1, V62, P625, DOI DOI 10.5014/AJOT.2014.682006
   Scherer M.J., 2005, LIVING STATE STUCK A
   Somers MF., 2010, SPINAL CORD INJURY F
   Trewin Shari, 2013, P 15 INT ACM SIGACCE
   Verdonck MC, 2008, BRIT J OCCUPATIONAL, V71, P253, DOI DOI 10.1177/030802260807100607
   Verdonck M, 2014, DISABIL REHABIL-ASSI, V9, P70, DOI 10.3109/17483107.2013.823572
   Verdonck M, 2011, BRIT J OCCUP THER, V74, P185, DOI 10.4276/030802211X13021048723291
NR 20
TC 3
Z9 3
U1 0
U2 12
PU SAGE PUBLICATIONS LTD
PI LONDON
PA 1 OLIVERS YARD, 55 CITY ROAD, LONDON EC1Y 1SP, ENGLAND
SN 0308-0226
EI 1477-6006
J9 BRIT J OCCUP THER
JI Br. J. Occup. Ther.
PD JUN
PY 2016
VL 79
IS 6
BP 385
EP 390
DI 10.1177/0308022615591172
PG 6
WC Rehabilitation
WE Science Citation Index Expanded (SCI-EXPANDED); Social Science Citation Index (SSCI)
SC Rehabilitation
GA DQ2MM
UT WOS:000379036400008
DA 2022-09-16
ER

PT J
AU Sato, Y
   Kojimahara, N
   Yamaguchi, N
AF Sato, Yasuto
   Kojimahara, Noriko
   Yamaguchi, Naohito
TI Simulation of the incidence of malignant brain tumors in birth cohorts
   that started using mobile phones when they first became popular in Japan
SO BIOELECTROMAGNETICS
LA English
DT Article
DE brain cancer; cell phone; exposure; risk estimation; epidemiology
ID ACOUSTIC NEUROMA RISK
AB Over 20 years have passed since the initial spread of mobile phones in Japan. Epidemiological studies of mobile phone use are currently being conducted around the world, but scientific evidence is inconclusive. The present study aimed to simulate the incidence of malignant brain tumors in cohorts that began using mobile phones when they first became popular in Japan. Mobile phone ownership data were collected through an Internet-based questionnaire survey of subjects born between 1960 and 1989. The proportion of mobile phone ownership between 1990 and 2012 was calculated by birth cohort (1960s, 1970s, and 1980s). Subsequently, using the ownership proportion, the incidence of malignant brain tumors was calculated under simulated risk conditions. When the relative risk was set to 1.4 for 1,640 h or more of cumulative mobile phone use and the mean daily call duration was 15 min, the incidence of malignant brain tumors in 2020 was 5.48 per 100,000 population for the 1960s birth cohort, 3.16 for the 1970s birth cohort, and 2.29 for the 1980s birth cohort. Under the modeled scenarios, an increase in the incidence of malignant brain tumors was shown to be observed around 2020. (c) 2019 Bioelectromagnetics Society
C1 [Sato, Yasuto; Kojimahara, Noriko; Yamaguchi, Naohito] Tokyo Womens Med Univ, Dept Publ Hlth, Sch Med, Tokyo, Japan.
RP Sato, Y (corresponding author), Tokyo Womens Med Univ, Dept Publ Hlth, Sch Med, Shinjuku Ku, 8-1 Kawada Cho, Tokyo 1628666, Japan.
EM sato.yasuto@twmu.ac.jp
OI Sato, Yasuto/0000-0003-4767-331X
FU Japanese Ministry of Internal Affairs and Communications [0155-0007]
FX Grant sponsor: Japanese Ministry of Internal Affairs and Communications;
   grant number: 0155-0007.
CR [Anonymous], 2017, NEUROL MED CHIR, V57, ps9
   Baan R, 2011, LANCET ONCOL, V12, P624, DOI 10.1016/S1470-2045(11)70147-4
   Bortkiewicz A, 2017, INT J OCCUP MED ENV, V30, P27, DOI 10.13075/ijomeh.1896.00802
   Cardis E, 2011, CANCER EPIDEMIOL, V35, P453, DOI 10.1016/j.canep.2011.05.012
   Cardis E, 2010, INT J EPIDEMIOL, V39, P675, DOI 10.1093/ije/dyq079
   Chapman S, 2016, CANCER EPIDEMIOL, V42, P199, DOI 10.1016/j.canep.2016.04.010
   Deltour I, 2014, EPIDEMIOLOGY ELECTRO, P243
   Deltour I, 2012, EPIDEMIOLOGY, V23, P301, DOI 10.1097/EDE.0b013e3182448295
   Hori M, 2015, JPN J CLIN ONCOL, V45, P884, DOI 10.1093/jjco/hyv088
   IARC Working Group on the Evaluation of Carcinogenic Risks to Humans, 2013, IARC Monogr Eval Carcinog Risks Hum, V102, P1
   Japanese Ministry of Internal Affairs and Communications, 2017, INF COMM STAT DAT
   Little MP, 2012, BRIT MED J, V344, DOI 10.1136/bmj.e1147
   Miranda-Filho A, 2017, NEURO-ONCOLOGY, V19, P270, DOI 10.1093/neuonc/now166
   Miyashiro, 2016, JACR MONOGRAPH S2, V2
   National Cancer Center Japan, 2017, CANC REG STAT CANC I
   National Wildfire Coordinating Group, 2007, NWCG COMM GUID WILDL, P5
   NTT Docomo, 2017, NIT DOC HIST SQUAR
   Pettersson D, 2015, J EXPO SCI ENV EPID, V25, P72, DOI 10.1038/jes.2014.76
   Prasad M, 2017, NEUROL SCI, V38, P797, DOI 10.1007/s10072-017-2850-8
   Sato Y, 2017, BIOELECTROMAGNETICS, V38, P349, DOI 10.1002/bem.22047
   Sato Y, 2016, BIOELECTROMAGNETICS, V37, P282, DOI 10.1002/bem.21982
   Sato Y, 2011, BIOELECTROMAGNETICS, V32, P85, DOI 10.1002/bem.20616
   Scientific Committee on Emerging and Newly Identified Health Risks, 2015, POT HLTH EFF EXP EL
   Takebayashi T, 2008, BRIT J CANCER, V98, P652, DOI 10.1038/sj.bjc.6604214
   Takebayashi T, 2006, OCCUP ENVIRON MED, V63, P802, DOI 10.1136/oem.2006.028308
   Telecommunications Carriers Association, 2017, NUMB SUBSCR CARR
   The Committee of the Brain Tumor Registry of Japan, 2014, REP BRAIN TUM REG JA, V54, ps9
   The Organisation for Economic Co-operation and Development, 2018, OECD HLTH STAT DAT
   World Health Organization, 2010, WHO RES AGENDA RADIO
NR 29
TC 2
Z9 2
U1 0
U2 14
PU WILEY
PI HOBOKEN
PA 111 RIVER ST, HOBOKEN 07030-5774, NJ USA
SN 0197-8462
EI 1521-186X
J9 BIOELECTROMAGNETICS
JI Bioelectromagnetics
PD APR
PY 2019
VL 40
IS 3
BP 143
EP 149
DI 10.1002/bem.22176
PG 7
WC Biology; Biophysics
WE Science Citation Index Expanded (SCI-EXPANDED)
SC Life Sciences & Biomedicine - Other Topics; Biophysics
GA HQ7OZ
UT WOS:000462611700001
PM 30875091
DA 2022-09-16
ER

PT J
AU Cardis, E
   Sadetzki, S
AF Cardis, Elisabeth
   Sadetzki, Siegal
TI Indications of possible brain-tumour risk in mobile-phone studies:
   should we be concerned?
SO OCCUPATIONAL AND ENVIRONMENTAL MEDICINE
LA English
DT Editorial Material
ID CELLULAR-TELEPHONE USE; CORDLESS TELEPHONES; POOLED ANALYSIS; EXPOSURE;
   CANCER; GLIOMA
C1 [Cardis, Elisabeth] CIBERESP, Municipal Inst Med Res IMIM, Ctr Res Environm Epidemiol CREAL, Barcelona, Spain.
   [Sadetzki, Siegal] Chaim Sheba Med Ctr, Gertner Inst, Canc & Radiat Epidemiol Unit, IL-52621 Tel Hashomer, Israel.
   [Sadetzki, Siegal] Tel Aviv Univ, Sackler Sch Med, Tel Aviv, Israel.
RP Cardis, E (corresponding author), CREAL, Doctor Aiguader 88, Barcelona 08003, Spain.
EM ecardis@creal.cat
RI Cardis, Elisabeth/C-3904-2017
OI Cardis, Elisabeth/0000-0003-0999-6839
CR Auvinen A, 2002, EPIDEMIOLOGY, V13, P356, DOI 10.1097/00001648-200205000-00018
   Bernhardt JH, 1997, NONTHERMAL EFFECTS R
   Cardis E, 1999, RADIAT PROT DOSIM, V83, P179, DOI 10.1093/oxfordjournals.rpd.a032657
   Cardis E, 2008, PHYS MED BIOL, V53, P2771, DOI 10.1088/0031-9155/53/11/001
   Cardis E, 2010, INT J EPIDEMIOL, V39, P675, DOI 10.1093/ije/dyq079
   Dreyer NA, 1999, JAMA-J AM MED ASSOC, V282, P1814, DOI 10.1001/jama.282.19.1814-a
   GREENLAND S, 1995, EPIDEMIOLOGY, V6, P326, DOI 10.1097/00001648-199505000-00024
   Hardell L, 2006, INT J ONCOL, V28, P509
   Hardell L, 1999, INT J ONCOL, V15, P113
   Hardell L, 2002, INT J RADIAT BIOL, V78, P931, DOI 10.1080/09553000210158038
   Hardell L, 2006, INT ARCH OCC ENV HEA, V79, P630, DOI 10.1007/s00420-006-0088-5
   Hardell Lennart, 2006, World J Surg Oncol, V4, P74, DOI 10.1186/1477-7819-4-74
   Hepworth SJ, 2006, BMJ-BRIT MED J, V332, P883, DOI 10.1136/bmj.38720.687975.55
   Hours M, 2007, REV EPIDEMIOL SANTE, V55, P321, DOI 10.1016/j.respe.2007.06.002
   Inskip PD, 2001, NEW ENGL J MED, V344, P79, DOI 10.1056/NEJM200101113440201
   INTERPHONE Study Group, 2010, INT J EPIDEMIOL
   Johansen C, 2001, JNCI-J NATL CANCER I, V93, P203, DOI 10.1093/jnci/93.3.203
   Lahkola A, 2007, INT J CANCER, V120, P1769, DOI 10.1002/ijc.22503
   Lonn S, 2005, AM J EPIDEMIOL, V161, P526, DOI 10.1093/aje/kwi091
   McKinlay A, 1997, RADIOL PROT B, V187, P9
   Muscat JE, 2000, JAMA-J AM MED ASSOC, V284, P3001, DOI 10.1001/jama.284.23.3001
   Preston DL, 2002, JNCI-J NATL CANCER I, V94, P1555, DOI 10.1093/jnci/94.20.1555
   Repacholi MH, 1998, BIOELECTROMAGNETICS, V19, P1
   Rothman KJ., 2008, MODERN EPIDEMIOLOGY, V3rd ed.
   Royal Society of Canada, 1999, REV POT HLTH EFF RAD
   Schuz J, 2006, AM J EPIDEMIOL, V163, P512, DOI 10.1093/aje/kwj068
   Schuz J, 2006, JNCI-J NATL CANCER I, V98, P1707, DOI 10.1093/jnci/djj464
   SHIBATA S, 1994, LANCET, V344, P1770, DOI 10.1016/S0140-6736(94)92909-2
   Vrijheid M, 2009, ANN EPIDEMIOL, V19, P33, DOI 10.1016/j.annepidem.2008.10.006
NR 29
TC 14
Z9 14
U1 0
U2 5
PU BMJ PUBLISHING GROUP
PI LONDON
PA BRITISH MED ASSOC HOUSE, TAVISTOCK SQUARE, LONDON WC1H 9JR, ENGLAND
SN 1351-0711
EI 1470-7926
J9 OCCUP ENVIRON MED
JI Occup. Environ. Med.
PD MAR
PY 2011
VL 68
IS 3
BP 169
EP 171
DI 10.1136/oem.2010.061358
PG 3
WC Public, Environmental & Occupational Health
WE Science Citation Index Expanded (SCI-EXPANDED)
SC Public, Environmental & Occupational Health
GA 718PL
UT WOS:000287137200002
PM 21266333
DA 2022-09-16
ER

PT J
AU Inskip, PD
   Tarone, RE
   Linet, MS
AF Inskip, PD
   Tarone, RE
   Linet, MS
TI Cellular telephones and brain tumors
SO NEW ENGLAND JOURNAL OF MEDICINE
LA English
DT Letter
C1 NCI, Bethesda, MD 20892 USA.
RP Inskip, PD (corresponding author), NCI, Bethesda, MD 20892 USA.
CR Cardis E, 1999, RADIAT PROT DOSIM, V83, P179, DOI 10.1093/oxfordjournals.rpd.a032657
   Dreyer NA, 1999, RADIAT PROT DOSIM, V83, P159, DOI 10.1093/oxfordjournals.rpd.a032653
   Johansen C, 2001, JNCI-J NATL CANCER I, V93, P203, DOI 10.1093/jnci/93.3.203
   Kleihues P., 1997, PATHOLOGY GENETICS T
NR 4
TC 1
Z9 1
U1 0
U2 3
PU MASSACHUSETTS MEDICAL SOC
PI WALTHAM
PA WALTHAM WOODS CENTER, 860 WINTER ST,, WALTHAM, MA 02451-1413 USA
SN 0028-4793
J9 NEW ENGL J MED
JI N. Engl. J. Med.
PD APR 26
PY 2001
VL 344
IS 17
BP 1332
EP 1332
PG 1
WC Medicine, General & Internal
WE Science Citation Index Expanded (SCI-EXPANDED)
SC General & Internal Medicine
GA 424UM
UT WOS:000168252400020
DA 2022-09-16
ER

PT J
AU Kane, RC
AF Kane, RC
TI Cellular telephones and brain tumors
SO NEW ENGLAND JOURNAL OF MEDICINE
LA English
DT Letter
RP Kane, RC (corresponding author), POB 133, Blanchardville, WI 53516 USA.
NR 0
TC 3
Z9 3
U1 0
U2 0
PU MASSACHUSETTS MEDICAL SOC
PI WALTHAM
PA WALTHAM WOODS CENTER, 860 WINTER ST,, WALTHAM, MA 02451-1413 USA
SN 0028-4793
J9 NEW ENGL J MED
JI N. Engl. J. Med.
PD APR 26
PY 2001
VL 344
IS 17
BP 1332
EP 1332
PG 1
WC Medicine, General & Internal
WE Science Citation Index Expanded (SCI-EXPANDED)
SC General & Internal Medicine
GA 424UM
UT WOS:000168252400019
PM 11336025
DA 2022-09-16
ER

PT J
AU Armstrong, BK
   Jong, KE
AF Armstrong, BK
   Jong, KE
TI Brain tumours and mobile phones?
SO MEDICAL JOURNAL OF AUSTRALIA
LA English
DT Letter
C1 New S Wales Canc Council, Canc Control Informat Ctr, Kings Cross, NSW 2011, Australia.
   New S Wales Dept Hlth, N Sydney, NSW, Australia.
RP Armstrong, BK (corresponding author), New S Wales Canc Council, Canc Control Informat Ctr, Locked Bag 1, Kings Cross, NSW 2011, Australia.
OI Heathcote, Kathy/0000-0001-7776-8534
CR COATES MS, 1998, 4 NSW CANC COUNC
   Davidson JA, 1998, MED J AUSTRALIA, V168, P48, DOI 10.5694/j.1326-5377.1998.tb123359.x
   Inskip PD, 1995, EPIDEMIOL REV, V17, P382
   Jong KE, 1997, AUST NZ J PUBL HEAL, V21, P555, DOI 10.1111/j.1467-842X.1997.tb01752.x
   Muir C S, 1994, Cancer Surv, V19-20, P369
NR 5
TC 1
Z9 1
U1 0
U2 0
PU AUSTRALASIAN MED PUBL CO LTD
PI SYDNEY
PA LEVEL 1, 76 BERRY ST, SYDNEY, NSW 2060, AUSTRALIA
SN 0025-729X
J9 MED J AUSTRALIA
JI Med. J. Aust.
PD MAR 16
PY 1998
VL 168
IS 6
BP 308
EP 308
DI 10.5694/j.1326-5377.1998.tb140168.x
PG 1
WC Medicine, General & Internal
WE Science Citation Index Expanded (SCI-EXPANDED)
SC General & Internal Medicine
GA ZF466
UT WOS:000072900300013
PM 9549541
DA 2022-09-16
ER

PT J
AU McWhirter, WR
   Dobson, C
AF McWhirter, WR
   Dobson, C
TI Brain tumours and mobile phones?
SO MEDICAL JOURNAL OF AUSTRALIA
LA English
DT Letter
C1 Royal Childrens Hosp, Dept Paediat & Child Hlth, Australian Paediat Canc Registry, Brisbane, Qld 4029, Australia.
RP McWhirter, WR (corresponding author), Royal Childrens Hosp, Dept Paediat & Child Hlth, Australian Paediat Canc Registry, Brisbane, Qld 4029, Australia.
CR Davidson JA, 1998, MED J AUSTRALIA, V168, P48, DOI 10.5694/j.1326-5377.1998.tb123359.x
   McWhirter WR, 1996, INT J CANCER, V65, P34, DOI 10.1002/(SICI)1097-0215(19960103)65:1&lt;34::AID-IJC7&gt;3.0.CO;2-2
NR 2
TC 1
Z9 1
U1 0
U2 0
PU AUSTRALASIAN MED PUBL CO LTD
PI SYDNEY
PA LEVEL 1, 76 BERRY ST, SYDNEY, NSW 2060, AUSTRALIA
SN 0025-729X
J9 MED J AUSTRALIA
JI Med. J. Aust.
PD MAR 16
PY 1998
VL 168
IS 6
BP 309
EP 309
DI 10.5694/j.1326-5377.1998.tb140170.x
PG 1
WC Medicine, General & Internal
WE Science Citation Index Expanded (SCI-EXPANDED)
SC General & Internal Medicine
GA ZF466
UT WOS:000072900300015
PM 9549543
DA 2022-09-16
ER

PT J
AU Russell, P
AF Russell, P
TI Brain tumours and mobile phones?
SO MEDICAL JOURNAL OF AUSTRALIA
LA English
DT Letter
C1 Australian Mobile Telecommun Assoc, Lonsdale Ctr, Braddon, ACT 2601, Australia.
RP Russell, P (corresponding author), Australian Mobile Telecommun Assoc, Lonsdale Ctr, 6 Lonsdale St, Braddon, ACT 2601, Australia.
CR Davidson JA, 1998, MED J AUSTRALIA, V168, P48, DOI 10.5694/j.1326-5377.1998.tb123359.x
   Hocking B, 1998, MED J AUSTRALIA, V168, P48, DOI 10.5694/j.1326-5377.1998.tb123360.x
NR 2
TC 1
Z9 1
U1 0
U2 0
PU AUSTRALASIAN MED PUBL CO LTD
PI SYDNEY
PA LEVEL 1, 76 BERRY ST, SYDNEY, NSW 2060, AUSTRALIA
SN 0025-729X
J9 MED J AUSTRALIA
JI Med. J. Aust.
PD MAR 16
PY 1998
VL 168
IS 6
BP 309
EP 309
DI 10.5694/j.1326-5377.1998.tb140171.x
PG 1
WC Medicine, General & Internal
WE Science Citation Index Expanded (SCI-EXPANDED)
SC General & Internal Medicine
GA ZF466
UT WOS:000072900300016
PM 9549544
DA 2022-09-16
ER

PT J
AU Karipidis, K
   Elwood, M
   Benke, G
   Sanagou, M
   Tjong, L
   Croft, RJ
AF Karipidis, Ken
   Elwood, Mark
   Benke, Geza
   Sanagou, Masoumeh
   Tjong, Lydiawati
   Croft, Rodney J.
TI Mobile phone use and incidence of brain tumour histological types,
   grading or anatomical location: a population-based ecological study
SO BMJ OPEN
LA English
DT Article
ID CELLULAR TELEPHONE USE; GLIOMA; TRENDS; EPIDEMIOLOGY; MORTALITY
AB Objective Some studies have reported increasing trends in certain brain tumours and a possible link with mobile phone use has been suggested. We examined the incidence time trends of brain tumour in Australia for three distinct time periods to ascertain the influence of improved diagnostic technologies and increase in mobile phone use on the incidence of brain tumours.
   Design In a population-based ecological study, we examined trends of brain tumour over the periods 19821992, 1993-2002 and 2003-2013. We further compared the observed incidence during the period of substantial mobile phone use (2003-2013) with predicted (modelled) incidence for the same period by applying various relative risks, latency periods and mobile phone use scenarios.
   Setting National Australian incidence registration data on primary cancers of the brain diagnosed between 1982 and 2013.
   Population 16 825 eligible brain cancer cases aged 2059 from all of Australia (10 083 males and 6742 females).
   Main outcome measures Annual percentage change (APC) in brain tumour incidence based on Poisson regression analysis.
   Results The overall brain tumour rates remained stable during all three periods. There was an increase in glioblastoma during 1993-2002 (APC 2.3, 95% CI 0.8 to 3.7) which was likely due to advances in the use of MRI during that period. There were no increases in any brain tumour types, including glioma (-0.6, -1.4 to 0.2) and glioblastoma (0.8, -0.4 to 2.0), during the period of substantial mobile phone use from 2003 to 2013. During that period, there was also no increase in glioma of the temporal lobe (0.5, -1.3 to 2.3), which is the location most exposed when using a mobile phone. Predicted incidence rates were higher than the observed rates for latency periods up to 15 years.
   Conclusions In Australia, there has been no increase in any brain tumour histological type or glioma location that can be attributed to mobile phones.
C1 [Karipidis, Ken; Sanagou, Masoumeh; Tjong, Lydiawati] Australian Radiat Protect & Nucl Safety Agcy, Yallambie, Vic, Australia.
   [Elwood, Mark] Univ Auckland, Sch Populat Hlth, Auckland, New Zealand.
   [Benke, Geza] Monash Univ, Sch Publ Hlth & Prevent Med, Melbourne, Vic, Australia.
   [Croft, Rodney J.] Univ Wollongong, Illawarra Hlth & Med Res Inst, Australian Ctr Electromagnet Bioeffects Res, Wollongong, NSW, Australia.
RP Karipidis, K (corresponding author), Australian Radiat Protect & Nucl Safety Agcy, Yallambie, Vic, Australia.
EM ken.karipidis@arpansa.gov.au
OI Croft, Rodney/0000-0002-5986-9136
FU National Health and Medical Research Council [APP1042464]
FX This work was supported by National Health and Medical Research Council
   grant APP1042464.
CR Australian Communications and Media Authority, 2016, COMM REP 2015 16
   Baan R, 2011, LANCET ONCOL, V12, P624, DOI 10.1016/S1470-2045(11)70147-4
   Barchana M, 2012, ASIAN PAC J CANCER P, V13, P5857, DOI 10.7314/APJCP.2012.13.11.5857
   Barr ML, 2012, BMC MED RES METHODOL, V12, DOI 10.1186/1471-2288-12-177
   Cardis E, 2008, PHYS MED BIOL, V53, P2771, DOI 10.1088/0031-9155/53/11/001
   Cardis E, 2010, INT J EPIDEMIOL, V39, P675, DOI 10.1093/ije/dyq079
   Castillo M, 2014, RADIOLOGY, V273, pS111, DOI 10.1148/radiol.14140130
   Chapman S, 2016, CANCER EPIDEMIOL, V42, P199, DOI 10.1016/j.canep.2016.04.010
   Condon J., 2004, NO TERRITORY CANC RE
   de Vocht F, 2011, BIOELECTROMAGNETICS, V32, P334, DOI 10.1002/bem.20648
   Deltour I, 2012, EPIDEMIOLOGY, V23, P301, DOI 10.1097/EDE.0b013e3182448295
   Dobes M, 2011, SURG NEUROL INT, P2
   Dubrow R, 2011, BMC CANCER, V11, DOI 10.1186/1471-2407-11-325
   Forman D, 2013, CANC INCIDENCE 5 CON, VX
   Hardell L, 2011, INT J ONCOL, V38, P1465, DOI 10.3892/ijo.2011.947
   Ho VKY, 2014, EUR J CANCER, V50, P2309, DOI 10.1016/j.ejca.2014.05.019
   Inskip PD, 2010, NEURO-ONCOLOGY, V12, P1147, DOI 10.1093/neuonc/noq077
   Jensen P., 1991, CANC REGISTRATION PR
   Jukich PJ, 2001, NEURO-ONCOLOGY, V3, P141, DOI 10.1093/neuonc/3.3.141
   Kim SJH, 2015, AUST NZ J PUBL HEAL, V39, P148, DOI 10.1111/1753-6405.12338
   Little MP, 2012, BRIT MED J, V344, DOI 10.1136/bmj.e1147
   Louis DN, 2016, ACTA NEUROPATHOL, V131, P803, DOI 10.1007/s00401-016-1545-1
   Morgan LL, 2015, INT J ONCOL, V46, P1865, DOI 10.3892/ijo.2015.2908
   Ostrom QT, 2014, NEURO-ONCOLOGY, V16, P896, DOI 10.1093/neuonc/nou087
   Philips A, 2018, J ENV PUBLIC HLTH
   Roosli M, 2007, EUR J CANCER PREV, V16, P77, DOI 10.1097/01.cej.0000203618.61936.cd
   Sanghvi D. A., 2009, Indian Journal of Cancer, V46, P82, DOI 10.4103/0019-509X.49145
   Scientific Committee on Emerging and Newly Identified Health Risks, 2015, FIN OP POT HLTH EFF
   ULM K, 1990, AM J EPIDEMIOL, V131, P373, DOI 10.1093/oxfordjournals.aje.a115507
   United Nations Scientific Committee on the Effects of Atomic Radiation, 2009, EFF ION RAD UNSCEAR
   von Elm E, 2007, PREV MED, V45, P247, DOI [10.1371/journal.pmed.0040297, 10.1016/j.jclinepi.2007.11.008, 10.1371/journal.pmed.0040296, 10.1016/S0140-6736(07)61602-X, 10.2471/BLT.07.045120]
   Vrijheid M, 2006, OCCUP ENVIRON MED, V63, P237, DOI 10.1136/oem.2004.019281
   Vrijheid M, 2009, J EXPO SCI ENV EPID, V19, P369, DOI 10.1038/jes.2008.27
   World Health Organization, 2010, WHO RES AGENDA RADIO
NR 34
TC 19
Z9 19
U1 0
U2 5
PU BMJ PUBLISHING GROUP
PI LONDON
PA BRITISH MED ASSOC HOUSE, TAVISTOCK SQUARE, LONDON WC1H 9JR, ENGLAND
SN 2044-6055
J9 BMJ OPEN
JI BMJ Open
PD DEC
PY 2018
VL 8
IS 12
AR e024489
DI 10.1136/bmjopen-2018-024489
PG 11
WC Medicine, General & Internal
WE Science Citation Index Expanded (SCI-EXPANDED)
SC General & Internal Medicine
GA HG9EM
UT WOS:000455309300146
PM 30530588
OA Green Published, gold
DA 2022-09-16
ER

PT J
AU Schuz, J
AF Schuz, Joachim
TI Lost in laterality: interpreting "preferred side of the head during
   mobile phone use and risk of brain tumour'' associations
SO SCANDINAVIAN JOURNAL OF PUBLIC HEALTH
LA English
DT Article
DE Brain tumour; mobile phone; radiowaves; epidemiology
ID INTERPHONE
AB Due to the highly localized exposure from mobile phones, the preferred side of the head during their use is important information when investigating a possible link with brain tumour risk, but at the same time, error and bias hamper the assessment of this information in case-control studies. Current studies provide evidence of reporting bias insofar as cases appear to over-report the side of the head where the tumour occurred as the one that they preferred in the past when using mobile phones. More refined methods of analysis among only cases or prospective studies with an assessment of the laterality of mobile phone use before the diagnosis of disease are needed to evaluate whether associations seen in some studies are entirely due to reporting bias or a mixture of reporting bias and a causal effect.
C1 Danish Canc Soc, Inst Canc Epidemiol, DK-2100 Copenhagen, Denmark.
RP Schuz, J (corresponding author), Danish Canc Soc, Inst Canc Epidemiol, Strandboulevarden 49, DK-2100 Copenhagen, Denmark.
EM joachim@cancer.dk
CR Cardis E, 2008, PHYS MED BIOL, V53, P2771, DOI 10.1088/0031-9155/53/11/001
   Cardis E, 2007, EUR J EPIDEMIOL, V22, P647, DOI 10.1007/s10654-007-9152-z
   Hardell L, 2002, EUR J CANCER PREV, V11, P377, DOI 10.1097/00008469-200208000-00010
   Hardell L, 2008, INT J ONCOL, V32, P1097
   Hardell Lennart, 2006, World J Surg Oncol, V4, P74, DOI 10.1186/1477-7819-4-74
   Hepworth SJ, 2006, BMJ-BRIT MED J, V332, P883, DOI 10.1136/bmj.38720.687975.55
   *INT AG RES CANC, NORDCAN DAT BAS NORD
   Kan P, 2008, J NEURO-ONCOL, V86, P71, DOI 10.1007/s11060-007-9432-1
   Lahkola A, 2008, INT J EPIDEMIOL, V37, P1304, DOI 10.1093/ije/dyn155
   Lahkola A, 2007, INT J CANCER, V120, P1769, DOI 10.1002/ijc.22503
   Sadetzki S, 2008, AM J EPIDEMIOL, V167, P457, DOI 10.1093/aje/kwm325
   Schoemaker MJ, 2005, BRIT J CANCER, V93, P842, DOI 10.1038/sj.bjc.6602764
   Schuz I., 2009, BIOELECTROMAGNETICS
   Schuz J, 2006, JNCI-J NATL CANCER I, V98, P1707, DOI 10.1093/jnci/djj464
   Vrijheid M, 2006, OCCUP ENVIRON MED, V63, P237, DOI 10.1136/oem.2004.019281
   Vrijheid M, 2009, ANN EPIDEMIOL, V19, P33, DOI 10.1016/j.annepidem.2008.10.006
   Vrijheid M, 2009, J EXPO SCI ENV EPID, V19, P369, DOI 10.1038/jes.2008.27
NR 17
TC 16
Z9 16
U1 0
U2 1
PU SAGE PUBLICATIONS LTD
PI LONDON
PA 1 OLIVERS YARD, 55 CITY ROAD, LONDON EC1Y 1SP, ENGLAND
SN 1403-4948
EI 1651-1905
J9 SCAND J PUBLIC HEALT
JI Scand. J. Public Health
PD AUG
PY 2009
VL 37
IS 6
BP 664
EP 667
DI 10.1177/1403494809341096
PG 4
WC Public, Environmental & Occupational Health
WE Science Citation Index Expanded (SCI-EXPANDED); Social Science Citation Index (SSCI)
SC Public, Environmental & Occupational Health
GA 481HI
UT WOS:000268798000017
PM 19581357
DA 2022-09-16
ER

PT J
AU Brzozek, C
   Abramson, MJ
   Benke, G
   Karipidis, K
AF Brzozek, Christopher
   Abramson, Michael J.
   Benke, Geza
   Karipidis, Ken
TI Comment on Choi et al. Cellular Phone Use and Risk of Tumors: Systematic
   Review and Meta-Analysis. Int. J. Environ. Res. Public Health 2020, 17,
   8079
SO INTERNATIONAL JOURNAL OF ENVIRONMENTAL RESEARCH AND PUBLIC HEALTH
LA English
DT Editorial Material
ID MOBILE PHONES; BRAIN-TUMORS
C1 [Brzozek, Christopher; Karipidis, Ken] Australian Radiat Protect & Nucl Safety Agcy, Melbourne, Vic 3004, Australia.
   [Abramson, Michael J.; Benke, Geza] Monash Univ, Sch Publ Hlth & Prevent Med, Melbourne, Vic 3004, Australia.
RP Brzozek, C (corresponding author), Australian Radiat Protect & Nucl Safety Agcy, Melbourne, Vic 3004, Australia.
EM chris.brzozek@arpansa.gov.au; michael.abramson@monash.edu;
   geza.benke@monash.edu; ken.karipidis@arpansa.gov.au
OI Abramson, Michael/0000-0002-9954-0538; Brzozek,
   Christopher/0000-0003-3771-0076; benke, geza/0000-0001-9019-9364
CR Ahlbom A, 2009, EPIDEMIOLOGY, V20, P639, DOI 10.1097/EDE.0b013e3181b0927d
   CARDIS E, 2001, INTERPHONE INT CASE
   Cardis E, 2007, EUR J EPIDEMIOL, V22, P647, DOI 10.1007/s10654-007-9152-z
   Choi YJ, 2020, INT J ENV RES PUB HE, V17, DOI 10.3390/ijerph17218079
   Croft RJ, 2008, AUSTRALAS PHYS ENG S, V31, P255, DOI 10.1007/BF03178595
   Hardell L, 2020, ONCOL LETT, V20, DOI 10.3892/ol.2020.11876
   Hardell L, 2010, NEUROEPIDEMIOLOGY, V35, P109, DOI 10.1159/000311044
   Kundi M, 2009, ENVIRON HEALTH PERSP, V117, P316, DOI 10.1289/ehp.11902
NR 8
TC 1
Z9 1
U1 0
U2 3
PU MDPI
PI BASEL
PA ST ALBAN-ANLAGE 66, CH-4052 BASEL, SWITZERLAND
EI 1660-4601
J9 INT J ENV RES PUB HE
JI Int. J. Environ. Res. Public Health
PD MAY
PY 2021
VL 18
IS 10
AR 5459
DI 10.3390/ijerph18105459
PG 2
WC Environmental Sciences; Public, Environmental & Occupational Health
WE Science Citation Index Expanded (SCI-EXPANDED); Social Science Citation Index (SSCI)
SC Environmental Sciences & Ecology; Public, Environmental & Occupational
   Health
GA SI5AA
UT WOS:000654835800001
PM 34065238
OA gold, Green Published
DA 2022-09-16
ER

PT J
AU Han, YY
   Kano, H
   Davis, DL
   Niranjan, A
   Lunsford, LD
AF Han, Yueh-Ying
   Kano, Hideyuki
   Davis, Devra L.
   Niranjan, Ajay
   Lunsford, L. Dade
TI Cell phone use and acoustic neuroma: the need for standardized
   questionnaires and access to industry data
SO SURGICAL NEUROLOGY
LA English
DT Article
DE Acoustic neuroma; Cell phone; Epidemiology
ID BRAIN-TUMORS; CORDLESS TELEPHONES; MOBILE PHONES; RISK-FACTORS;
   EPIDEMIOLOGY; ABSORPTION; MENINGIOMA; EXPOSURE; CANCER; HEAD
AB Background: The capacity of radiofrequency from cell phones to be absorbed into the brain has prompted concerns that regular cell phone use may increase the risk of acoustic neuroma (AN) and other brain tumors. This article critically evaluates current literature on cell phone use and AN risks and proposes additional studies to clarify any possible linkage.
   Methods: Through a PubMed search, we identified and reviewed 10 case-control studies and l cohort study of AN risks associated with cell phone use and a meta-analysis of long-term mobile phone use and its association with AN and other brain tumors.
   Results: Most studies did not find association between the development of AN and cell phone use, but some studies that followed cases for 10 years or more did show an association. Among 10 case-control studies, odds ratios for AN associated with regular cell phone use ranged from 0.5 (95% confidence interval [CI], 0.2-1.0) to 4.2 (95% CI, 1.8-10). Cell phone use was not associated with increased risk for AN in the Danish cohort study, which excluded business users from their study.
   The meta-analysis, which included 3 case-control studies, found that subjects who used cell phones for at least 10 years had a 2.4-fold greater risk of developing ipsilateral AN. In general, retrospective studies are limited in the ability to assess cell phone exposure because of recall bias and misclassification.
   Conclusions: The evaluation of AN risk factors is challenging due to its long latency. Some studies of longer term cell phone use have found an increased risk of ipsilateral AN. Adopting a prospective approach to acquire data on cell phone use, obtaining retrospective billing records that provide independent evaluations of exposures, and incorporating information on other key potential risk factors from questionnaires could markedly advance the capacity of studies to evaluate the impact of cell phones on AN. (C) 2009 Elsevier Inc. All rights reserved.
C1 [Kano, Hideyuki; Niranjan, Ajay; Lunsford, L. Dade] Univ Pittsburgh, Sch Med, Dept Neurol Surg, Pittsburgh, PA 15213 USA.
   [Kano, Hideyuki; Niranjan, Ajay; Lunsford, L. Dade] Univ Pittsburgh, Sch Med, Ctr Image Guided Neurosurg, Pittsburgh, PA 15213 USA.
   [Han, Yueh-Ying; Davis, Devra L.] Univ Pittsburgh, Inst Canc, Ctr Environm Oncol, Pittsburgh, PA 15213 USA.
   [Han, Yueh-Ying; Davis, Devra L.] Univ Pittsburgh, Dept Epidemiol, Grad Sch Publ Hlth, Pittsburgh, PA 15213 USA.
RP Lunsford, LD (corresponding author), Univ Pittsburgh, UPMC, Presbyterian Hosp, Pittsburgh, PA 15213 USA.
EM lunsfordld@upmc.edu
RI Lunsford, L. Dade/AHI-7993-2022
FU Jennie Zoline Foundation; Heinz Endowments; Osaka Medical Research
   Foundation for Incurable Diseases
FX The authors contributed equally to this work. The work described in this
   report was funded by a grant from the Jennie Zoline Foundation to the
   University of Pittsburgh Medical Center and a grant from the Heinz
   Endowments to the Center for Environmental Oncology-University of
   Pittsburgh Cancer Institute, and from the Osaka Medical Research
   Foundation for Incurable Diseases.
CR *BIOIN, BIOIN REP RAT BIOL B
   Bit-Babik G, 2005, RADIAT RES, V163, P580, DOI 10.1667/RR3353
   Christensen HC, 2004, AM J EPIDEMIOL, V159, P277, DOI 10.1093/aje/kwh032
   Diem E, 2005, MUTAT RES-GEN TOX EN, V583, P178, DOI 10.1016/j.mrgentox.2005.03.006
   French PW, 2001, DIFFERENTIATION, V67, P93, DOI 10.1046/j.1432-0436.2001.670401.x
   Gandhi OP, 1996, IEEE T MICROW THEORY, V44, P1884, DOI 10.1109/22.539947
   GSM Association (GSMA), EXP GROUP IND AUTH S
   Hardell L, 2005, NEUROEPIDEMIOLOGY, V25, P120, DOI 10.1159/000086354
   Hardell L, 2002, EUR J CANCER PREV, V11, P377, DOI 10.1097/00008469-200208000-00010
   Hardell L, 2006, INT ARCH OCC ENV HEA, V79, P630, DOI 10.1007/s00420-006-0088-5
   Hardell L, 2008, INT J ONCOL, V32, P1097
   Hardell L, 2008, BIOMED PHARMACOTHER, V62, P104, DOI 10.1016/j.biopha.2007.12.004
   Hardell L, 2007, OCCUP ENVIRON MED, V64, P626, DOI 10.1136/oem.2006.029751
   Howitz MF, 2000, AM J OTOL, V21, P690
   Huss A, 2007, ENVIRON HEALTH PERSP, V115, P1, DOI 10.1289/ehp.9149
   Inskip PD, 1999, RADIAT PROT DOSIM, V86, P45, DOI 10.1093/oxfordjournals.rpd.a032924
   Inskip PD, 2001, NEW ENGL J MED, V344, P79, DOI 10.1056/NEJM200101113440201
   *INT AG RES CANC, RAD GROUP INTERPHONE
   Klaeboe L, 2007, EUR J CANCER PREV, V16, P158, DOI 10.1097/01.cej.0000203616.77183.4c
   LANSER MJ, 1992, OTOLARYNG CLIN N AM, V25, P499
   Leitgeb N, 2008, WIEN MED WOCHENSCHR, V158, P36, DOI 10.1007/s10354-007-0447-1
   Longstreth WT, 2004, CANCER-AM CANCER SOC, V100, P1026, DOI 10.1002/cncr.20036
   Lonn S, 2004, EPIDEMIOLOGY, V15, P653, DOI 10.1097/01.ede.0000142519.00772.bf
   Muscat JE, 2002, NEUROLOGY, V58, P1304, DOI 10.1212/WNL.58.8.1304
   Nelson PD, 2006, NEUROLOGY, V66, P284, DOI 10.1212/01.wnl.0000194218.79519.ea
   Propp JM, 2006, NEURO-ONCOLOGY, V8, P1, DOI 10.1215/S1522851704001097
   Rodvall Y, 1998, ORAL ONCOL, V34, P265, DOI 10.1016/S1368-8375(98)80006-7
   Schlehofer B, 2007, EUR J CANCER, V43, P1741, DOI 10.1016/j.ejca.2007.05.008
   Schoemaker MJ, 2005, BRIT J CANCER, V93, P842, DOI 10.1038/sj.bjc.6602764
   Schuz J, 2006, JNCI-J NATL CANCER I, V98, P1707, DOI 10.1093/jnci/djj464
   Takebayashi T, 2006, OCCUP ENVIRON MED, V63, P802, DOI 10.1136/oem.2006.028308
   Zervos T, 2005, WIRELESS PERS COMMUN, V33, P109, DOI 10.1007/s11277-005-7223-6
NR 32
TC 13
Z9 13
U1 0
U2 7
PU ELSEVIER SCIENCE INC
PI NEW YORK
PA 360 PARK AVE SOUTH, NEW YORK, NY 10010-1710 USA
SN 0090-3019
J9 SURG NEUROL
JI Surg. Neurol.
PD SEP
PY 2009
VL 72
IS 3
BP 216
EP 222
DI 10.1016/j.surneu.2009.01.010
PG 7
WC Clinical Neurology; Surgery
WE Science Citation Index Expanded (SCI-EXPANDED)
SC Neurosciences & Neurology; Surgery
GA 484IJ
UT WOS:000269037600007
PM 19328527
DA 2022-09-16
ER

PT J
AU Kundi, M
AF Kundi, M.
TI What can be learned from the Japanese study of mobile phone use and
   acoustic neuroma?
SO OCCUPATIONAL AND ENVIRONMENTAL MEDICINE
LA English
DT Letter
ID CELLULAR-TELEPHONE USE; VESTIBULAR SCHWANNOMAS; BRAIN-TUMORS; RISK;
   GROWTH; INDEX
C1 Ctr Publ Hlth, Inst Environm Hlth, A-1095 Vienna, Austria.
RP Kundi, M (corresponding author), Ctr Publ Hlth, Inst Environm Hlth, Kinderspitalgasse 15, A-1095 Vienna, Austria.
EM michael.kundi@meduniwien.ac.at
CR Anderson TD, 2000, OTOLARYNG HEAD NECK, V122, P643, DOI 10.1067/mhn.2000.105716
   Christensen HC, 2004, AM J EPIDEMIOL, V159, P277, DOI 10.1093/aje/kwh032
   Hardell L, 2006, INT J ONCOL, V28, P509
   Inskip PD, 2001, NEW ENGL J MED, V344, P79, DOI 10.1056/NEJM200101113440201
   Lonn S, 2004, EPIDEMIOLOGY, V15, P653, DOI 10.1097/01.ede.0000142519.00772.bf
   Mohyuddin A, 2003, CLIN OTOLARYNGOL, V28, P85, DOI 10.1046/j.1365-2273.2003.00670.x
   Rosenberg SI, 2000, LARYNGOSCOPE, V110, P497, DOI 10.1097/00005537-200004000-00002
   Schoemaker MJ, 2005, BRIT J CANCER, V93, P842, DOI 10.1038/sj.bjc.6602764
   Steinhart H, 2003, LARYNGO RHINO OTOL, V82, P318
NR 9
TC 0
Z9 0
U1 0
U2 1
PU B M J PUBLISHING GROUP
PI LONDON
PA BRITISH MED ASSOC HOUSE, TAVISTOCK SQUARE, LONDON WC1H 9JR, ENGLAND
SN 1351-0711
J9 OCCUP ENVIRON MED
JI Occup. Environ. Med.
PD JUN
PY 2008
VL 65
IS 6
BP 428
EP 428
PG 1
WC Public, Environmental & Occupational Health
WE Science Citation Index Expanded (SCI-EXPANDED)
SC Public, Environmental & Occupational Health
GA 302FT
UT WOS:000255954900011
PM 18487430
DA 2022-09-16
ER

PT J
AU Elwood, JM
AF Elwood, J. Mark
TI Mobile Phones, Brain Tumors, and the Limits of Science
SO BIOELECTROMAGNETICS
LA English
DT Editorial Material
ID ELECTROMAGNETIC-FIELDS; CELLULAR TELEPHONES; TRANSGENIC MICE; RISK;
   INTERPHONE; GLIOMA; EPIDEMIOLOGY; EXPOSURE; CANCER; ENOUGH
C1 [Elwood, J. Mark] Univ Auckland, Sch Populat Hlth, Dept Epidemiol & Biostat, Auckland 1, New Zealand.
RP Elwood, JM (corresponding author), Auckland Mail Ctr, Private Bag 92019, Auckland 1142, New Zealand.
EM mark.elwood@auckland.ac.nz
CR ABE O, 1992, LANCET, V339, P71
   Ahlbom A, 1999, INT J ONCOL, V15, P1045
   Beral V, 2004, LANCET, V363, P1007, DOI 10.1016/S0140-6736(04)15835-2
   Beral V, 2002, BRIT J CANCER, V87, P1234, DOI 10.1038/sj.bjc.6600596
   Cardis E, 2011, CANCER EPIDEMIOL, V35, P453, DOI 10.1016/j.canep.2011.05.012
   Cardis E, 2011, OCCUP ENVIRON MED, V68, P631, DOI 10.1136/oemed-2011-100155
   Cardis E, 2010, INT J EPIDEMIOL, V39, P675, DOI 10.1093/ije/dyq079
   Cardis E, 2007, EUR J EPIDEMIOL, V22, P647, DOI 10.1007/s10654-007-9152-z
   Chapman S, 2013, PLOS ONE, V8, DOI 10.1371/journal.pone.0076584
   Charatan F, 1999, BMJ-BRIT MED J, V319, P337, DOI 10.1136/bmj.319.7206.337a
   Deltour I, 2012, EPIDEMIOLOGY, V23, P301, DOI 10.1097/EDE.0b013e3182448295
   Feychting M, 2013, AM J EPIDEMIOL, V178, P1046, DOI 10.1093/aje/kwt160
   Hardell L, 2006, INT J ONCOL, V28, P509
   Hardell L, 1999, INT J ONCOL, V15, P113
   Hardell Lennart, 2013, Pathophysiology, V20, P85, DOI 10.1016/j.pathophys.2012.11.001
   Hepworth SJ, 2006, BMJ-BRIT MED J, V332, P883, DOI 10.1136/bmj.38720.687975.55
   Higgins J, 2012, COCHRANE DB SYST REV, DOI 10.1002/14651858.ED000049
   Huss A, 2007, ENVIRON HEALTH PERSP, V115, P1, DOI 10.1289/ehp.9149
   Lagorio S, 2014, BIOELECTROMAGNETICS, V35, P79, DOI 10.1002/bem.21829
   Lahkola A, 2006, SCAND J WORK ENV HEA, V32, P171, DOI 10.5271/sjweh.995
   LAI H, 1995, BIOELECTROMAGNETICS, V16, P207, DOI 10.1002/bem.2250160309
   Larjavaara S, 2011, AM J EPIDEMIOL, V174, P2, DOI 10.1093/aje/kwr071
   Little MP, 2012, BRIT MED J, V344, DOI 10.1136/bmj.e1147
   Olsen J, 2011, BIOELECTROMAGNETICS, V32, P164, DOI 10.1002/bem.20628
   Park RL, 2001, J NATL CANCER I, V93, P166, DOI 10.1093/jnci/93.3.166
   Peres J, 2010, J NATL CANCER I, V102, P928, DOI 10.1093/jnci/djq263
   Repacholi MH, 1997, RADIAT RES, V147, P631, DOI 10.2307/3579630
   Roosli M, 2010, B WORLD HEALTH ORGAN, V88, P887, DOI 10.2471/BLT.09.071852
   Rowley JT, 2010, J CLIN ONCOL, V28, pE122, DOI 10.1200/JCO.2009.26.8136
   Savitz DA, 2010, EPIDEMIOLOGY, V21, P281, DOI 10.1097/EDE.0b013e3181d77b5f
   Schmiedel S, 2010, BRIT J CANCER, V103, P931, DOI 10.1038/sj.bjc.6605837
   Schuz J, 2006, AM J EPIDEMIOL, V163, P512, DOI 10.1093/aje/kwj068
   Schuz J, 2011, CANCER EPIDEMIOL, V35, P37, DOI 10.1016/j.canep.2010.08.001
   Schuz J, 2009, BIOELECTROMAGNETICS, V30, P511, DOI 10.1002/bem.20510
   Swerdlow AJ, 2011, ENVIRON HEALTH PERSP, V119, P1534, DOI 10.1289/ehp.1103693
   TAUBES G, 1995, SCIENCE, V269, P164, DOI 10.1126/science.7618077
   Tuffs Annette, 2008, BMJ, V336, P1270, DOI 10.1136/bmj.39598.629271.DB
   Utteridge TD, 2002, RADIAT RES, V158, P357, DOI 10.1667/0033-7587(2002)158[0357:LTEOEP]2.0.CO;2
   Vogel G, 2008, SCIENCE, V321, P1144, DOI 10.1126/science.321.5893.1144a
NR 39
TC 3
Z9 3
U1 0
U2 33
PU WILEY
PI HOBOKEN
PA 111 RIVER ST, HOBOKEN 07030-5774, NJ USA
SN 0197-8462
EI 1521-186X
J9 BIOELECTROMAGNETICS
JI Bioelectromagnetics
PD JUL
PY 2014
VL 35
IS 5
BP 379
EP 383
DI 10.1002/bem.21853
PG 5
WC Biology; Biophysics
WE Science Citation Index Expanded (SCI-EXPANDED)
SC Life Sciences & Biomedicine - Other Topics; Biophysics
GA AK0PH
UT WOS:000338116000009
PM 24819211
DA 2022-09-16
ER

PT J
AU Mild, KH
   Hardell, L
   Kundi, M
   Mattsson, MO
AF Mild, KH
   Hardell, L
   Kundi, M
   Mattsson, MO
TI Mobile telephones and cancer: Is there really no evidence of an
   association? (Review)
SO INTERNATIONAL JOURNAL OF MOLECULAR MEDICINE
LA English
DT Article
DE brain tumours; cellular telephones; cordless phones; Swedish Radiation
   Protection Authority (SSI)
ID CELLULAR TELEPHONES; BRAIN-TUMORS; CORDLESS TELEPHONES; TRANSGENIC MICE;
   RISK; EXPOSURE; MICROWAVES; RADIATION; PHONES
AB Two Swedish epidemiological studies have shown an association between the use of mobile telephones, mainly of the analogue type, and brain tumours. These findings have been corroborated in a Finnish study. Supportive evidence has also come from studies in USA, but these investigations, as well as a Danish study, are inconclusive due to e.g., few exposed subjects, short latency periods and methodological shortcomings. The Swedish Radiation Protection Authority (SSI) engaged two epidemiologists from a private company to conduct a review of the literature. They claimed that use of mobile telephones is not associated with increased risk for brain tumours. Their conclusion was, however, based on an unbalanced view of current literature in favour of studies showing no association. These circumstances are further explored in this communication.
C1 Univ Hosp, Dept Oncol, S-70185 Orebro, Sweden.
   Natl Inst Working Life, S-90713 Umea, Sweden.
   Univ Orebro, Dept Nat Sci, S-70182 Orebro, Sweden.
   Univ Vienna, Inst Environm Hlth, Dept Occupat & Social Hyg, Fac Med, A-1095 Vienna, Austria.
RP Hardell, L (corresponding author), Univ Hosp, Dept Oncol, S-70185 Orebro, Sweden.
EM lennart.hardell@orebroll.se
CR Auvinen A, 2002, EPIDEMIOLOGY, V13, P356, DOI 10.1097/00001648-200205000-00018
   Boice JD, 2002, EPIDEMIOLOGIC STUDIE
   CAHAN WG, 1948, CANCER, V1, P3, DOI 10.1002/1097-0142(194805)1:1<3::AID-CNCR2820010103>3.0.CO;2-7
   de Pomerai D, 2000, NATURE, V405, P417, DOI 10.1038/35013144
   French PW, 2001, DIFFERENTIATION, V67, P93, DOI 10.1046/j.1432-0436.2001.670401.x
   Funch DP, 1996, EPIDEMIOLOGY, V7, P299, DOI 10.1097/00001648-199605000-00014
   Hardell L, 1999, INT J ONCOL, V15, P113
   Hardell L, 2003, NEUROEPIDEMIOLOGY, V22, P124, DOI 10.1159/000068745
   Hardell L, 2003, INT J ONCOL, V22, P399
   Hardell L, 2002, EUR J CANCER PREV, V11, P377, DOI 10.1097/00008469-200208000-00010
   Hardell L, 2001, EUR J CANCER PREV, V10, P523, DOI 10.1097/00008469-200112000-00007
   Inskip PD, 1999, RADIAT PROT DOSIM, V86, P45, DOI 10.1093/oxfordjournals.rpd.a032924
   Inskip PD, 2001, NEW ENGL J MED, V344, P79, DOI 10.1056/NEJM200101113440201
   Johansen C, 2002, BRIT J CANCER, V86, P348, DOI 10.1038/sj.bjc.6600068
   Johansen C, 2001, JNCI-J NATL CANCER I, V93, P203, DOI 10.1093/jnci/93.3.203
   Leszczynski D, 2002, DIFFERENTIATION, V70, P120, DOI 10.1046/j.1432-0436.2002.700207.x
   Muscat JE, 2000, JAMA-J AM MED ASSOC, V284, P3001, DOI 10.1001/jama.284.23.3001
   Muscat JE, 2002, NEUROLOGY, V58, P1304, DOI 10.1212/WNL.58.8.1304
   MUSCAT JE, 2000, COMMUNICATION MOBILE, P195
   MUSCAT JE, 2001, PHONES HLTH, V2, P207
   PERSSON T, 2002, 24 ANN M BIOEL SOC, P181
   Repacholi MH, 1997, RADIAT RES, V147, P631, DOI 10.2307/3579630
   Shallom JM, 2002, J CELL BIOCHEM, V86, P490, DOI 10.1002/jcb.10243
   Stagg RB, 2001, RADIAT RES, V155, P584, DOI 10.1667/0033-7587(2001)155[0584:EOIACE]2.0.CO;2
   Utteridge TD, 2002, RADIAT RES, V158, P357, DOI 10.1667/0033-7587(2002)158[0357:LTEOEP]2.0.CO;2
NR 25
TC 26
Z9 26
U1 0
U2 2
PU SPANDIDOS PUBL LTD
PI ATHENS
PA POB 18179, ATHENS, 116 10, GREECE
SN 1107-3756
EI 1791-244X
J9 INT J MOL MED
JI Int. J. Mol. Med.
PD JUL
PY 2003
VL 12
IS 1
BP 67
EP 72
PG 6
WC Medicine, Research & Experimental
WE Science Citation Index Expanded (SCI-EXPANDED)
SC Research & Experimental Medicine
GA 688BB
UT WOS:000183411400011
PM 12792811
DA 2022-09-16
ER

PT J
AU Frei, P
   Poulsen, AH
   Johansen, C
   Olsen, JH
   Steding-Jessen, M
   Schuz, J
AF Frei, Patrizia
   Poulsen, Aslak H.
   Johansen, Christoffer
   Olsen, Jorgen H.
   Steding-Jessen, Marianne
   Schuez, Joachim
TI MOBILE PHONES AND BRAIN TUMOURS Authors' reply to Khurana and to Philips
   and Lamburn
SO BRITISH MEDICAL JOURNAL
LA English
DT Letter
ID CELLULAR TELEPHONE USE; DANISH COHORT; RISK; UPDATE; CANCER
C1 [Frei, Patrizia; Poulsen, Aslak H.; Johansen, Christoffer; Olsen, Jorgen H.; Steding-Jessen, Marianne] Danish Canc Soc, Inst Canc Epidemiol, DK-2100 Copenhagen, Denmark.
   [Schuez, Joachim] IARC, Sect Environm & Radiat, F-69372 Lyon 08, France.
RP Frei, P (corresponding author), Danish Canc Soc, Inst Canc Epidemiol, Strandboulevarden 49, DK-2100 Copenhagen, Denmark.
EM frei@cancer.dk
RI Johansen, Christoffer/AAG-7916-2020
OI Johansen, Christoffer/0000-0002-4384-206X
CR Aydin D, 2011, JNCI-J NATL CANCER I, V103, P1264, DOI 10.1093/jnci/djr244
   DELTOUR I, EPIDEMIOLOG IN PRESS, pD185
   Frei P, 2011, BRIT MED J, V343, DOI 10.1136/bmj.d6387
   Frei P, 2009, ENVIRON RES, V109, P779, DOI 10.1016/j.envres.2009.04.015
   Johansen C, 2001, JNCI-J NATL CANCER I, V93, P203, DOI 10.1093/jnci/93.3.203
   Khurana VG, 2011, BRIT MED J, V343, DOI 10.1136/bmj.d7893
   Philips A, 2011, BRIT MED J, V343, DOI 10.1136/bmj.d7899
   Schuz J, 2006, JNCI-J NATL CANCER I, V98, P1707, DOI 10.1093/jnci/djj464
   Schuz J, 2007, BIOELECTROMAGNETICS, V28, P130, DOI 10.1002/bem.20297
NR 9
TC 0
Z9 0
U1 0
U2 5
PU B M J PUBLISHING GROUP
PI LONDON
PA BRITISH MED ASSOC HOUSE, TAVISTOCK SQUARE, LONDON WC1H 9JR, ENGLAND
SN 0959-535X
J9 BRIT MED J
JI Br. Med. J.
PD DEC 6
PY 2011
VL 343
AR d7912
DI 10.1136/bmj.d7912
PG 1
WC Medicine, General & Internal
WE Science Citation Index Expanded (SCI-EXPANDED)
SC General & Internal Medicine
GA 861SM
UT WOS:000298039500009
DA 2022-09-16
ER

PT J
AU Hsu, MH
   Syed-Abdul, S
   Scholl, J
   Jian, WS
   Lee, P
   Iqbal, U
   Li, YC
AF Hsu, Min-Huei
   Syed-Abdul, Shabbir
   Scholl, Jeremiah
   Jian, Wen-Shan
   Lee, Peisan
   Iqbal, Usman
   Li, Yu-Chuan
TI The incidence rate and mortality of malignant brain tumors after 10
   years of intensive cell phone use in Taiwan
SO EUROPEAN JOURNAL OF CANCER PREVENTION
LA English
DT Article
DE brain tumor; cellphone use; electromagnetic and radiofrequency;
   mortality; population-based study
AB The issue of whether cell phone usage can contribute toward the development of brain tumors has recently been reignited with the International Agency for Research on Cancer classifying radiofrequency electromagnetic fields as possibly' carcinogenic to humans in a WHO report. To our knowledge, this is the largest study reporting on the incidence and mortality of malignant brain tumors after long-term use of the cell phone by more than 23 million users. A population-based study was carried out the numbers of cell phone users were collected from the official statistics provided by the National Communication Commission. According to National Cancer Registry, there were 4 incidences and 4 deaths due to malignant neoplasms in Taiwan during the period 2000-2009. The 10 years of observational data show that the intensive user rate of cell phones has had no significant effect on the incidence rate or on the mortality of malignant brain tumors in Taiwan. In conclusion, we do not detect any correlation between the morbidity/mortality of malignant brain tumors and cell phone use in Taiwan. We thus urge international agencies to publish only confirmatory reports with more applicable conclusions in public. This will help spare the public from unnecessary worries. (C) 2013 Wolters Kluwer Health vertical bar Lippincott Williams & Wilkins.
C1 [Hsu, Min-Huei] Natl Yang Ming Univ, Bur Int Cooperat, Dept Hlth, Taipei 112, Taiwan.
   [Syed-Abdul, Shabbir; Lee, Peisan] Natl Yang Ming Univ, Inst Biomed Informat, Dept Hlth, Taipei 112, Taiwan.
   [Jian, Wen-Shan] Taipei Med Univ, Sch Hlth Care Adm, Taipei 11031, Taiwan.
   [Hsu, Min-Huei; Syed-Abdul, Shabbir; Lee, Peisan; Iqbal, Usman; Li, Yu-Chuan] Taipei Med Univ, Coll Med Sci & Technol, Taipei 11031, Taiwan.
   [Li, Yu-Chuan] Wan Fang Hosp, Dept Dermatol, Taipei, Taiwan.
   [Scholl, Jeremiah] Karolinska Inst, Hlth Informat Ctr, Stockholm, Sweden.
RP Li, YC (corresponding author), Taipei Med Univ, Dept Dermatol, Coll Med Sci & Technol, Wan Fang Hosp, 250 Wu Hsing St, Taipei 11031, Taiwan.
EM jack@tmu.edu.tw
RI Syed Abdul, Shabbir/AAI-2322-2020; Iqbal, Usman/L-2467-2016
OI Syed Abdul, Shabbir/0000-0002-0412-767X; Li, Yu-Chuan
   (Jack)/0000-0001-6497-4232; Lee, Peisan/0000-0002-5260-9972; Jian,
   Wen-Shan/0000-0002-1739-4398
FU National Science Council (NSC), Taiwan [NSC100-2622-E-038-001-CC2(1/2),
   NSC99-2511-S-038-005-MY3, NSC 100-2320-B-038 -034, NSC 100-2325-B-038
   -006]; Department of Health, Executive Yuan, Taiwan [DOH101-TD
   -C-111-008]; Taipei Medical University [A0051-4100]
FX This research is sponsored in part by National Science Council (NSC),
   Taiwan, under grants NSC100-2622-E-038-001-CC2(1/2),
   NSC99-2511-S-038-005-MY3, NSC 100-2320-B-038 -034 and NSC 100-2325-B-038
   -006, by Department of Health, Executive Yuan, Taiwan under grants
   DOH101-TD -C-111-008 and by Taipei Medical University under grants
   A0051-4100.
CR Baan R, 2011, LANCET ONCOL, V12, P624, DOI 10.1016/S1470-2045(11)70147-4
   Gallagher J, 2011, MOBILE PHONES UNLIKE
   International Agency for Research on Cancer (IARC), 2011, IARC MON EV CARC RIS, V102
   National Communications Commission, 2011, PEN VAR TYP TEL SERV
   Swerdlow AJ, 2011, ENVIRON HEALTH PERSP, V119, P1534, DOI 10.1289/ehp.1103693
NR 5
TC 8
Z9 8
U1 2
U2 80
PU LIPPINCOTT WILLIAMS & WILKINS
PI PHILADELPHIA
PA 530 WALNUT ST, PHILADELPHIA, PA 19106-3621 USA
SN 0959-8278
J9 EUR J CANCER PREV
JI Eur. J. Cancer Prev.
PD NOV
PY 2013
VL 22
IS 6
BP 596
EP 598
DI 10.1097/CEJ.0b013e328360f456
PG 3
WC Oncology
WE Science Citation Index Expanded (SCI-EXPANDED)
SC Oncology
GA 227FH
UT WOS:000325095300015
PM 23591455
DA 2022-09-16
ER

PT J
AU Schuz, J
   Pirie, K
   Reeves, GK
   Floud, S
   Beral, V
AF Schuz, Joachim
   Pirie, Kirstin
   Reeves, Gillian K.
   Floud, Sarah
   Beral, Valerie
CA Million Women Study Collaborators
TI Cellular Telephone Use and the Risk of Brain Tumors: Update of the UK
   Million Women Study
SO JNCI-JOURNAL OF THE NATIONAL CANCER INSTITUTE
LA English
DT Article
ID MOBILE PHONE USE; NEOPLASMS
AB Background The ongoing debate of whether use of cellular telephones increases the risk of developing a brain tumor was recently fueled by the launch of the fifth generation of wireless technologies. Here, we update follow-up of a large-scale prospective study on the association between cellular telephone use and brain tumors. Methods During 1996-2001, 1.3 million women born in 1935-1950 were recruited into the study. Questions on cellular telephone use were first asked in median year 2001 and again in median year 2011. All study participants were followed via record linkage to National Health Services databases on deaths and cancer registrations (including nonmalignant brain tumors). Results During 14 years follow-up of 776 156 women who completed the 2001 questionnaire, a total of 3268 incident brain tumors were registered. Adjusted relative risks for ever vs never cellular telephone use were 0.97 (95% confidence interval = 0.90 to 1.04) for all brain tumors, 0.89 (95% confidence interval = 0.80 to 0.99) for glioma, and not statistically significantly different to 1.0 for meningioma, pituitary tumors, and acoustic neuroma. Compared with never-users, no statistically significant associations were found, overall or by tumor subtype, for daily cellular telephone use or for having used cellular telephones for at least 10 years. Taking use in 2011 as baseline, there were no statistically significant associations with talking for at least 20 minutes per week or with at least 10 years use. For gliomas occurring in the temporal and parietal lobes, the parts of the brain most likely to be exposed to radiofrequency electromagnetic fields from cellular telephones, relative risks were slightly below 1.0. Conclusion Our findings support the accumulating evidence that cellular telephone use under usual conditions does not increase brain tumor incidence.
C1 [Schuz, Joachim] Int Agcy Res Canc IARC WHO, Environm & Lifestyle Epidemiol Branch, Lyon, France.
   [Pirie, Kirstin; Reeves, Gillian K.; Floud, Sarah; Beral, Valerie] Univ Oxford, Nuffield Dept Populat Hlth, Canc Epidemiol Unit, Richard Doll Bldg,Old Rd Campus, Oxford OX3 7LF, England.
RP Pirie, K (corresponding author), Univ Oxford, Nuffield Dept Populat Hlth, Canc Epidemiol Unit, Richard Doll Bldg,Old Rd Campus, Oxford OX3 7LF, England.
EM kirstin.pirie@ndph.ox.ac.uk
OI Birnbaum, Linda/0000-0001-5429-5658; Floud, Sarah/0000-0002-6078-9117
FU UK Medical Research Council [MR/K02700X/1]; Cancer Research UK
   [C570/A16491, A29186]
FX UK Medical Research Council (grant no. MR/K02700X/1), Cancer Research UK
   (grant no. C570/A16491 and A29186).
CR Aydin D, 2011, JNCI-J NATL CANCER I, V103, P1264, DOI 10.1093/jnci/djr244
   Baan R, 2011, LANCET ONCOL, V12, P624, DOI 10.1016/S1470-2045(11)70147-4
   Benson VS, 2014, INT J EPIDEMIOL, V43, P275, DOI 10.1093/ije/dyt186
   Benson VS, 2013, INT J EPIDEMIOL, V42, P792, DOI 10.1093/ije/dyt072
   Blettner M, 2000, Epidemiology, V11, P609, DOI 10.1097/00001648-200009000-00020
   Cardis E, 2008, PHYS MED BIOL, V53, P2771, DOI 10.1088/0031-9155/53/11/001
   Cardis E, 2011, CANCER EPIDEMIOL, V35, P453, DOI 10.1016/j.canep.2011.05.012
   Cardis E, 2010, INT J EPIDEMIOL, V39, P675, DOI 10.1093/ije/dyq079
   Carlberg M, 2015, ONCOL REP, V33, P3093, DOI 10.3892/or.2015.3930
   Castano-Vinyals G, 2022, ENVIRON INT, V160, DOI 10.1016/j.envint.2021.107069
   Chapman S, 2016, CANCER EPIDEMIOL, V42, P199, DOI 10.1016/j.canep.2016.04.010
   Coureau G, 2014, OCCUP ENVIRON MED, V71, P514, DOI 10.1136/oemed-2013-101754
   Deltour I, 2012, EPIDEMIOLOGY, V23, P301, DOI 10.1097/EDE.0b013e3182448295
   Falcioni L, 2018, ENVIRON RES, V165, P496, DOI 10.1016/j.envres.2018.01.037
   Frei P, 2011, BRIT MED J, V343, DOI 10.1136/bmj.d6387
   Green J, 2019, INT J EPIDEMIOL, V48, P28, DOI 10.1093/ije/dyy065
   Hardell Lennart, 2015, Pathophysiology, V22, P1, DOI 10.1016/j.pathophys.2014.10.001
   ICNIRP, 2020, HEALTH PHYS, V118, P483, DOI 10.1097/HP.0000000000001210
   International Telecommunication Union (ITU), ICT STAT HOM
   Kuhn S, 2013, IEEE T ELECTROMAGN C, V55, P275, DOI 10.1109/TEMC.2012.2220971
   Little MP, 2012, BRIT MED J, V344, DOI 10.1136/bmj.e1147
   MACKENBACH JP, 1988, HEALTH POLICY, V10, P207, DOI 10.1016/0168-8510(88)90006-1
   Mazloum T, 2019, ANN TELECOMMUN, V74, P35, DOI 10.1007/s12243-018-0680-1
   NTP. (National toxicology Program), 2018, NTP TECHN REP TOX CA
   Roosli M, 2019, ANNU REV PUBL HEALTH, V40, P221, DOI 10.1146/annurev-publhealth-040218-044037
   Schuz J, 2011, AM J EPIDEMIOL, V174, P416, DOI 10.1093/aje/kwr112
   Schuz J, 2006, JNCI-J NATL CANCER I, V98, P1707, DOI 10.1093/jnci/djj464
   Schuz J, 2007, BIOELECTROMAGNETICS, V28, P130, DOI 10.1002/bem.20297
   Schuz J, 2011, CANCER EPIDEMIOL, V35, P37, DOI 10.1016/j.canep.2010.08.001
   Sci Comm Emerging Newly Identified, 2015, BIOELECTROMAGNETICS, V36, P480, DOI 10.1002/bem.21930
   Seidman MD, 2013, JAMA OTOLARYNGOL, V139, P466, DOI 10.1001/jamaoto.2013.2889
   Stang A, 2009, J NATL CANCER I, V101, P120, DOI 10.1093/jnci/djn441
   Toledano MB, 2018, INT J HYG ENVIR HEAL, V221, P1, DOI 10.1016/j.ijheh.2017.09.008
   Vijayalaxmi, 2014, INT J ENV RES PUB HE, V11, P9376, DOI 10.3390/ijerph110909376
   Vrijheid M, 2009, ANN EPIDEMIOL, V19, P33, DOI 10.1016/j.annepidem.2008.10.006
NR 35
TC 4
Z9 4
U1 1
U2 1
PU OXFORD UNIV PRESS INC
PI CARY
PA JOURNALS DEPT, 2001 EVANS RD, CARY, NC 27513 USA
SN 0027-8874
EI 1460-2105
J9 JNCI-J NATL CANCER I
JI JNCI-J. Natl. Cancer Inst.
PD MAY 9
PY 2022
VL 114
IS 5
BP 704
EP 711
DI 10.1093/jnci/djac042
EA MAR 2022
PG 8
WC Oncology
WE Science Citation Index Expanded (SCI-EXPANDED)
SC Oncology
GA 1C0XA
UT WOS:000784792700001
PM 35350069
OA hybrid, Green Published
DA 2022-09-16
ER

PT J
AU Corle, C
   Makale, M
   Kesari, S
AF Corle, Courtney
   Makale, Milan
   Kesari, Santosh
TI Cell phones and glioma risk: a review of the evidence
SO JOURNAL OF NEURO-ONCOLOGY
LA English
DT Review
ID BRAIN-TUMORS; MOBILE PHONES; TELEPHONE USE; ELECTROMAGNETIC-FIELD;
   CORDLESS TELEPHONES; ACOUSTIC NEUROMA; EXPOSURE; INTERPHONE;
   ASSOCIATION; CANCER
C1 [Corle, Courtney; Makale, Milan; Kesari, Santosh] Univ Calif San Diego, Dept Neurosci, Moores UCSD Canc Ctr, La Jolla, CA 92093 USA.
RP Kesari, S (corresponding author), Univ Calif San Diego, Dept Neurosci, Moores UCSD Canc Ctr, 3855 Hlth Sci Dr,MC 0819, La Jolla, CA 92093 USA.
EM skesari@ucsd.edu
RI Kesari, Santosh/E-8461-2013
FU NIH [NIH 3P30CA023100-25S8]; NATIONAL CANCER INSTITUTE [P30CA023100]
   Funding Source: NIH RePORTER
FX This work was supported in part by grants from NIH (NIH
   3P30CA023100-25S8).
CR Ahlbom A, 2009, EPIDEMIOLOGY, V20, P639, DOI 10.1097/EDE.0b013e3181b0927d
   Ammari M, 2008, TOXICOLOGY, V250, P70, DOI 10.1016/j.tox.2008.05.019
   [Anonymous], 2010, CBTRUS STAT REPORT P, P2004
   BONNIN JM, 1989, NEUROSURGERY, V25, P6, DOI 10.1227/00006123-198907000-00002
   Campisi A, 2010, NEUROSCI LETT, V473, P52, DOI 10.1016/j.neulet.2010.02.018
   Cardis E, 2008, PHYS MED BIOL, V53, P2771, DOI 10.1088/0031-9155/53/11/001
   Cardis E, 2010, INT J EPIDEMIOL, V39, P675, DOI 10.1093/ije/dyq079
   Cardis E, 2007, EUR J EPIDEMIOL, V22, P647, DOI 10.1007/s10654-007-9152-z
   Christ A, 2010, PHYS MED BIOL, V55, P1767, DOI 10.1088/0031-9155/55/7/001
   Christensen HC, 2005, NEUROLOGY, V64, P1189, DOI 10.1212/01.WNL.0000156351.72313.D3
   de Gannes FP, 2009, RADIAT RES, V172, P359, DOI 10.1667/RR1578.1
   Dietrich J, 2010, EXPERT REV ANTICANC, V10, P709, DOI [10.1586/era.09.190, 10.1586/ERA.09.190]
   Gladson CL, 2010, ANNU REV PATHOL-MECH, V5, P33, DOI 10.1146/annurev-pathol-121808-102109
   Habash RWY, 2009, J TOXICOL ENV HEAL B, V12, P250, DOI 10.1080/10937400903094125
   Han YY, 2009, SURG NEUROL, V72, P216, DOI 10.1016/j.surneu.2009.01.010
   Hardell L, 1999, INT J ONCOL, V15, P113
   Hardell L, 2006, ENVIRON RES, V100, P232, DOI 10.1016/j.envres.2005.04.006
   Hardell L, 2004, ARCH ENVIRON HEALTH, V59, P132, DOI 10.3200/AEOH.59.3.132-137
   Hardell L, 2001, EUR J CANCER PREV, V10, P523, DOI 10.1097/00008469-200112000-00007
   Hardell L, 2006, INT ARCH OCC ENV HEA, V79, P630, DOI 10.1007/s00420-006-0088-5
   Hardell L, 2007, OCCUP ENVIRON MED, V64, P626, DOI 10.1136/oem.2006.029751
   Hardell L, 2009, INT J ONCOL, V35, P5, DOI 10.3892/ijo_00000307
   Hartikka H, 2009, BIOELECTROMAGNETICS, V30, P176, DOI 10.1002/bem.20471
   Hepworth SJ, 2006, BMJ-BRIT MED J, V332, P883, DOI 10.1136/bmj.38720.687975.55
   Huber R, 2005, EUR J NEUROSCI, V21, P1000, DOI 10.1111/j.1460-9568.2005.03929.x
   Hutchings S, 2011, AM J EPIDEMIOL, V173, P1069, DOI 10.1093/aje/kwq434
   Inskip PD, 2010, NEURO-ONCOLOGY, V12, P1147, DOI 10.1093/neuonc/noq077
   Johansen C, 2001, JNCI-J NATL CANCER I, V93, P203, DOI 10.1093/jnci/93.3.203
   Kaatsch P, 2008, DTSCH ARZTEBL INT, V105, P725, DOI 10.3238/arztebl.2008.0725
   Khurana VG, 2009, SURG NEUROL, V72, P205, DOI 10.1016/j.surneu.2009.01.019
   Klaeboe L, 2007, EUR J CANCER PREV, V16, P158, DOI 10.1097/01.cej.0000203616.77183.4c
   Knudson AG, 2001, NAT REV CANCER, V1, P157, DOI 10.1038/35101031
   Kundi M, 2010, NEUROEPIDEMIOLOGY, V35, P115, DOI 10.1159/000314928
   Kundi M, 2009, ENVIRON HEALTH PERSP, V117, P316, DOI 10.1289/ehp.11902
   Lahkola A, 2007, INT J CANCER, V120, P1769, DOI 10.1002/ijc.22503
   Lehrer S, 2011, J NEURO-ONCOL, V101, P505, DOI 10.1007/s11060-010-0280-z
   Lenhart A, 2010, TEENS MOBILE PHONES
   Lonn S, 2005, AM J EPIDEMIOL, V161, P526, DOI 10.1093/aje/kwi091
   Myung SK, 2009, J CLIN ONCOL, V27, P5565, DOI 10.1200/JCO.2008.21.6366
   Navas-Acien A, 2002, CANCER EPIDEM BIOMAR, V11, P1678
   Orendacova J, 2007, ARCH ITAL BIOL, V145, P1
   Peres J, 2010, J NATL CANCER I, V102, P928, DOI 10.1093/jnci/djq263
   Ries LAG., SEER CANC STAT REV 1
   Sadetzki S, 2008, AM J EPIDEMIOL, V167, P457, DOI 10.1093/aje/kwm325
   Sage Cindy, 2009, Pathophysiology, V16, P233, DOI 10.1016/j.pathophys.2009.01.011
   Schoemaker MJ, 2005, BRIT J CANCER, V93, P842, DOI 10.1038/sj.bjc.6602764
   Schulz KF, 2002, LANCET, V359, P431, DOI 10.1016/S0140-6736(02)07605-5
   Schuz J, 2009, SCAND J PUBLIC HEALT, V37, P664, DOI 10.1177/1403494809341096
   SHUZ J, 2006, JNCI-J NATL CANCER I, V98, P1707
   Takebayashi T, 2008, BRIT J CANCER, V98, P652, DOI 10.1038/sj.bjc.6604214
   Volkow ND, 2011, JAMA-J AM MED ASSOC, V305, P808, DOI 10.1001/jama.2011.186
NR 51
TC 14
Z9 14
U1 0
U2 78
PU SPRINGER
PI NEW YORK
PA 233 SPRING ST, NEW YORK, NY 10013 USA
SN 0167-594X
EI 1573-7373
J9 J NEURO-ONCOL
JI J. Neuro-Oncol.
PD JAN
PY 2012
VL 106
IS 1
BP 1
EP 13
DI 10.1007/s11060-011-0663-9
PG 13
WC Oncology; Clinical Neurology
WE Science Citation Index Expanded (SCI-EXPANDED)
SC Oncology; Neurosciences & Neurology
GA 858MV
UT WOS:000297804000001
PM 21853424
DA 2022-09-16
ER

PT J
AU Samuels, D
   Wise, K
AF Samuels, D
   Wise, K
TI Brain tumours and mobile phones?
SO MEDICAL JOURNAL OF AUSTRALIA
LA English
DT Letter
C1 Australian Radiat Lab, Commonwealth Dept Hlth & Family Serv, Yallambie, Vic 3085, Australia.
RP Samuels, D (corresponding author), Australian Radiat Lab, Commonwealth Dept Hlth & Family Serv, Lower Plenty Rd, Yallambie, Vic 3085, Australia.
CR Davidson JA, 1998, MED J AUSTRALIA, V168, P48, DOI 10.5694/j.1326-5377.1998.tb123359.x
   GREIG NH, 1990, JNCI-J NATL CANCER I, V82, P1621, DOI 10.1093/jnci/82.20.1621
   METLER FA, 1995, MED EFFECTS IONIZING, P79
   MOSTELLER F, 1973, STURDY STAT
   Repacholi MH, 1996, HEALTH PHYS, V70, P587
NR 5
TC 1
Z9 1
U1 0
U2 0
PU AUSTRALASIAN MED PUBL CO LTD
PI SYDNEY
PA LEVEL 1, 76 BERRY ST, SYDNEY, NSW 2060, AUSTRALIA
SN 0025-729X
J9 MED J AUSTRALIA
JI Med. J. Aust.
PD MAR 16
PY 1998
VL 168
IS 6
BP 309
EP 309
DI 10.5694/j.1326-5377.1998.tb140172.x
PG 1
WC Medicine, General & Internal
WE Science Citation Index Expanded (SCI-EXPANDED)
SC General & Internal Medicine
GA ZF466
UT WOS:000072900300017
PM 9565484
DA 2022-09-16
ER

PT J
AU Munshi, A
   Jalali, R
AF Munshi, A
   Jalali, R
TI Cellular phones and their hazards: The current evidence
SO NATIONAL MEDICAL JOURNAL OF INDIA
LA English
DT Review
ID FREQUENCY ELECTROMAGNETIC-FIELDS; TELEPHONE USERS; MOBILE PHONES;
   BRAIN-TUMORS; HUMAN SLEEP; EXPOSURE; CANCER; RISK; MORTALITY
AB The past decade has seen an exponential increase globally in the use of cellular phones (popularly known as mobile or cell phones). These phones are convenient and trendy. Discarding the wire means that the communication is through electromagnetic waves, which could have potential hazards. Alarmist reports in the lay press and high profile lawsuits, particularly in the West, have attracted attention to the possible harmful effects of cellular phones. Adverse effects investigated by various clinical trials include the possible link to increased risk of vehicular accidents, leukaemias, sleep disturbances and the more serious brain tumours. Available level II evidence suggests that the only proven side-effect is an increased risk of vehicular accidents. So far, all studies have consistently negated any association between cellular phones and brain tumours. Yet, the final word remains to be said.
C1 Tata Mem Hosp, Dept Radiat Oncol, Bombay 400012, Maharashtra, India.
RP Jalali, R (corresponding author), Tata Mem Hosp, Dept Radiat Oncol, Bombay 400012, Maharashtra, India.
EM rjalali@medscape.com
CR ANDERSON V, 1995, BIOELECTROMAGNETICS, V16, P60, DOI 10.1002/bem.2250160112
   BIOMOVS, 1986, 1 BIOMOVS NAT I RAD
   Braune S, 1998, LANCET, V351, P1857, DOI 10.1016/S0140-6736(98)24025-6
   Cardis E, 1999, RADIAT PROT DOSIM, V83, P179, DOI 10.1093/oxfordjournals.rpd.a032657
   Chia SE, 2000, ENVIRON HEALTH PERSP, V108, P1059, DOI 10.2307/3434959
   Dreyer NA, 1999, JAMA-J AM MED ASSOC, V282, P1814, DOI 10.1001/jama.282.19.1814-a
   Frey AH, 1998, ENVIRON HEALTH PERSP, V106, P101, DOI 10.2307/3434310
   Hardell L, 1999, INT J ONCOL, V15, P113
   Harma M, 2000, SCAND J WORK ENV HEA, V26, P85
   Hayes DL, 1997, NEW ENGL J MED, V336, P1473, DOI 10.1056/NEJM199705223362101
   Hocking B, 1996, MED J AUSTRALIA, V165, P601, DOI 10.5694/j.1326-5377.1996.tb138661.x
   Inskip PD, 2001, NEW ENGL J MED, V344, P79, DOI 10.1056/NEJM200101113440201
   Johansen C, 2002, BRIT J CANCER, V86, P348, DOI 10.1038/sj.bjc.6600068
   Johansen C, 2001, JNCI-J NATL CANCER I, V93, P203, DOI 10.1093/jnci/93.3.203
   Maier M, 2000, BMJ-BRIT MED J, V320, P1288, DOI 10.1136/bmj.320.7245.1288
   Mann K, 1996, NEUROPSYCHOBIOLOGY, V33, P41, DOI 10.1159/000119247
   McKenzie DR, 1998, AUST NZ J PUBL HEAL, V22, P360, DOI 10.1111/j.1467-842X.1998.tb01392.x
   Muscat JE, 2000, JAMA-J AM MED ASSOC, V284, P3001, DOI 10.1001/jama.284.23.3001
   Muscat JE, 2002, NEUROLOGY, V58, P1304, DOI 10.1212/WNL.58.8.1304
   Oftedal G, 2000, OCCUP MED-OXFORD, V50, P237, DOI 10.1093/occmed/50.4.237
   Redelmeier DA, 1997, NEW ENGL J MED, V336, P453, DOI 10.1056/NEJM199702133360701
   Rothman KJ, 1996, EPIDEMIOLOGY, V7, P291, DOI 10.1097/00001648-199605000-00013
   Wagner P, 2000, NEUROPSYCHOBIOLOGY, V42, P207, DOI 10.1159/000026695
NR 23
TC 10
Z9 10
U1 0
U2 7
PU ALL INDIA INST MEDICAL SCIENCES
PI NEW DELHI
PA ANSARI NAGAR, NEW DELHI 110 029, INDIA
SN 0970-258X
J9 NATL MED J INDIA
JI Natl. Med. J. India
PD SEP-OCT
PY 2002
VL 15
IS 5
BP 275
EP 277
PG 3
WC Medicine, General & Internal
WE Science Citation Index Expanded (SCI-EXPANDED)
SC General & Internal Medicine
GA 624MH
UT WOS:000179763100008
PM 12502140
DA 2022-09-16
ER

PT J
AU Daneault, JF
   Carignan, B
   Codere, CE
   Sadikot, AF
   Duval, C
AF Daneault, Jean-Francois
   Carignan, Benoit
   Codere, Carl Eric
   Sadikot, Abbas F.
   Duval, Christian
TI Using a smart phone as a standalone platform for detection and
   monitoring of pathological tremors
SO FRONTIERS IN HUMAN NEUROSCIENCE
LA English
DT Article
DE tremor; telephone; telemedicine; long-term; movement disorder;
   Parkinson; essential tremor
ID PARKINSONS-DISEASE; DOMAIN CHARACTERISTICS; QUANTIFICATION; PREVALENCE;
   PEOPLE
AB Introduction: Smart phones are becoming ubiquitous and their computing capabilities are ever increasing. Consequently, more attention is geared toward their potential use in research and medical settings. For instance, their built-in hardware can provide quantitative data for different movements. Therefore, the goal of the current study was to evaluate the capabilities of a standalone smart phone platform to characterize tremor. Results: Algorithms for tremor recording and online analysis can be implemented within a smart phone. The smart phone provides reliable time- and frequency-domain tremor characteristics. The smart phone can also provide medically relevant tremor assessments. Discussion: Smart phones have the potential to provide researchers and clinicians with quantitative short- and long-term tremor assessments that are currently not easily available. Methods: A smart phone application for tremor quantification and online analysis was developed. Then, smart phone results were compared to those obtained simultaneously with a laboratory accelerometer. Finally, results from the smart phone were compared to clinical tremor assessments.
C1 [Daneault, Jean-Francois; Sadikot, Abbas F.] McGill Univ, Montreal Neurol Inst & Hosp, Dept Neurol & Neurosurg, Montreal, PQ, Canada.
   [Daneault, Jean-Francois; Carignan, Benoit; Duval, Christian] Univ Geriatr Montreal, Ctr Rech Inst, Montreal, PQ, Canada.
   [Carignan, Benoit] Univ Quebec, Dept Sci Biol, Montreal, PQ H2X 1Y4, Canada.
   [Duval, Christian] Univ Quebec, Dept Kinanthropol, Montreal, PQ H2X 1Y4, Canada.
RP Duval, C (corresponding author), Univ Quebec, Dept Kinanthropol, Pavillon Sci Biol,141 Ave President Kennedy,Room, Montreal, PQ H2X 1Y4, Canada.
EM duval.christian@uqam.ca
RI Daneault, Jean-Francois/AAI-5413-2020
OI Daneault, Jean-Francois/0000-0002-8530-1827
FU Natural Science and Engineering Research Council of Canada; Fonds de la
   Recherche du Quebec-Sante
FX The authors of the present study wish to thank the participants who
   volunteered their time for this study. This research was funded by
   Natural Science and Engineering Research Council of Canada through a
   Doctoral scholarship (Carignan) and operating grant (Duval). This
   research was also made possible by a Fonds de la Recherche du
   Quebec-Sante Doctoral scholarship (Daneault). Dr. Duval is supported by
   a Fonds de la Recherche du Quebec-Sante salary grant.
CR Aly NM, 2007, AGE AGEING, V36, P395, DOI 10.1093/ageing/afm061
   [Anonymous], 2010, Nat Methods, V7, P87
   Askari S, 2010, IEEE ENG MED BIO, P98, DOI 10.1109/IEMBS.2010.5626133
   Barroso MC, 2011, BIOMED ENG ONLINE, V10, DOI 10.1186/1475-925X-10-14
   BEUTER A, 1994, J NEUROSCI METH, V53, P47, DOI 10.1016/0165-0270(94)90143-0
   Beuter A, 1999, J CLIN NEUROPHYSIOL, V16, P484, DOI 10.1097/00004691-199909000-00010
   Calabrese VP, 2007, NEUROLOGY, V69, P223, DOI 10.1212/01.wnl.0000271777.50910.73
   Carignan B., 2011, 19 WORLD C PARK DIS
   Carignan B, 2010, EXP BRAIN RES, V202, P299, DOI 10.1007/s00221-009-2132-7
   Chen BR, 2011, IEEE T BIO-MED ENG, V58, P831, DOI 10.1109/TBME.2010.2090044
   COMBY B, 1992, ARCH INT PHYSIOL BIO, V100, P73, DOI 10.3109/13813459209035262
   Daneault J. F., 2010, ANN M SOC NEUR SCI W
   Duval C, 2006, EXP BRAIN RES, V170, P160, DOI 10.1007/s00221-005-0198-4
   Duval C, 1997, Parkinsonism Relat Disord, V3, P195, DOI 10.1016/S1353-8020(97)00019-9
   Duval C, 1998, Parkinsonism Relat Disord, V4, P91, DOI 10.1016/S1353-8020(98)00023-6
   Edwards R, 2000, J CLIN NEUROPHYSIOL, V17, P87, DOI 10.1097/00004691-200001000-00009
   Fahn S., 1987, RECENT DEV PARKINSON, V2, P153
   Goetz CG, 2008, MOVEMENT DISORD, V23, P2129, DOI 10.1002/mds.22340
   Jankovic J, 2008, J NEUROL NEUROSUR PS, V79, P368, DOI 10.1136/jnnp.2007.131045
   JEDYNAK CP, 1991, MOVEMENT DISORD, V6, P230, DOI 10.1002/mds.870060307
   Joundi RA, 2011, PARKINSONISM RELAT D, V17, P288, DOI 10.1016/j.parkreldis.2011.01.001
   LeMoyne R, 2010, IEEE ENG MED BIO, P4954, DOI 10.1109/IEMBS.2010.5627240
   LOUIS ED, 1995, ARCH NEUROL-CHICAGO, V52, P1201, DOI 10.1001/archneur.1995.00540360079019
   Louis ED, 1998, MOVEMENT DISORD, V13, P803, DOI 10.1002/mds.870130508
   Louis ED, 2011, NEUROTOXICOLOGY, V32, P227, DOI 10.1016/j.neuro.2010.12.002
   Matsumoto JY, 1999, MOVEMENT DISORD, V14, P288, DOI 10.1002/1531-8257(199903)14:2<288::AID-MDS1014>3.0.CO;2-M
   McAuley JH, 1997, EXP BRAIN RES, V114, P525, DOI 10.1007/PL00005662
   Morris ME, 2000, PHYS THER, V80, P578, DOI 10.1093/ptj/80.6.578
   O'Suilleabhain PE, 2001, MOVEMENT DISORD, V16, P265, DOI 10.1002/mds.1064
   Papapetropoulos S, 2010, PARKINSONS DIS-US, V2010, DOI 10.4061/2010/760196
   PETERS M, 1990, J APPL PSYCHOL, V75, P87, DOI 10.1037/0021-9010.75.1.87
   Pittock SJ, 2004, MOVEMENT DISORD, V19, P1482, DOI 10.1002/mds.20227
   Rahimi F, 2011, IEEE ENG MED BIO, P470, DOI 10.1109/IEMBS.2011.6090067
   Salarian A, 2007, IEEE T BIO-MED ENG, V54, P313, DOI 10.1109/TBME.2006.886670
   Zesiewicz Theresa A, 2011, Handb Clin Neurol, V100, P347, DOI 10.1016/B978-0-444-52014-2.00027-6
NR 35
TC 55
Z9 56
U1 0
U2 3
PU FRONTIERS MEDIA SA
PI LAUSANNE
PA AVENUE DU TRIBUNAL FEDERAL 34, LAUSANNE, CH-1015, SWITZERLAND
SN 1662-5161
J9 FRONT HUM NEUROSCI
JI Front. Hum. Neurosci.
PD JAN 18
PY 2013
VL 6
AR 357
DI 10.3389/fnhum.2012.00357
PG 12
WC Neurosciences; Psychology
WE Science Citation Index Expanded (SCI-EXPANDED)
SC Neurosciences & Neurology; Psychology
GA 079KT
UT WOS:000314169700001
PM 23346053
OA gold, Green Published
DA 2022-09-16
ER

PT J
AU Erman, M
   Celik, I
   Kars, A
AF Erman, M
   Celik, I
   Kars, A
TI Cellular telephones and brain tumors
SO NEW ENGLAND JOURNAL OF MEDICINE
LA English
DT Letter
C1 Univ Hacettepe, TR-06100 Ankara, Turkey.
RP Erman, M (corresponding author), Univ Hacettepe, TR-06100 Ankara, Turkey.
RI CELIK, ISMAIL/J-1229-2013
OI CELIK, ISMAIL/0000-0003-1182-3865
CR Inskip PD, 2001, NEW ENGL J MED, V344, P79, DOI 10.1056/NEJM200101113440201
NR 1
TC 5
Z9 5
U1 0
U2 1
PU MASSACHUSETTS MEDICAL SOC
PI WALTHAM
PA WALTHAM WOODS CENTER, 860 WINTER ST,, WALTHAM, MA 02451-1413 USA
SN 0028-4793
J9 NEW ENGL J MED
JI N. Engl. J. Med.
PD APR 26
PY 2001
VL 344
IS 17
BP 1331
EP 1331
PG 1
WC Medicine, General & Internal
WE Science Citation Index Expanded (SCI-EXPANDED)
SC General & Internal Medicine
GA 424UM
UT WOS:000168252400017
PM 11336024
DA 2022-09-16
ER

PT J
AU Myung, SK
   Moskowitz, JM
   Choi, YJ
   Hong, YC
AF Myung, Seung-Kwon
   Moskowitz, Joel M.
   Choi, Yoon-Jung
   Hong, Yun-Chul
TI Reply to Comment on Choi, Y.-J., et al. Cellular Phone Use and Risk of
   Tumors: Systematic Review and Meta-Analysis. Int. J. Environ. Res.
   Public Health 2020, 17, 8079
SO INTERNATIONAL JOURNAL OF ENVIRONMENTAL RESEARCH AND PUBLIC HEALTH
LA English
DT Letter
ID ACOUSTIC NEUROMA; BRAIN-TUMORS; MOBILE PHONES; INTERPHONE
C1 [Myung, Seung-Kwon] Natl Canc Ctr, Dept Canc Biomed Sci, Grad Sch Canc Sci & Policy, Goyang 10408, South Korea.
   [Myung, Seung-Kwon] Natl Canc Ctr, Dept Family Med, Goyang 10408, South Korea.
   [Myung, Seung-Kwon] Natl Canc Ctr, Ctr Canc Prevent & Detect, Goyang 10408, South Korea.
   [Myung, Seung-Kwon] Natl Canc Ctr Res Inst, Div Canc Epidemiol & Management, Goyang 10408, South Korea.
   [Moskowitz, Joel M.] Univ Calif Berkeley, Sch Publ Hlth, Berkeley, CA 94720 USA.
   [Choi, Yoon-Jung; Hong, Yun-Chul] Seoul Natl Univ, Dept Prevent Med, Coll Med, Seoul 110744, South Korea.
   [Choi, Yoon-Jung; Hong, Yun-Chul] Seoul Natl Univ, Coll Med, Ctr Environm Hlth, Seoul 03080, South Korea.
   [Hong, Yun-Chul] Seoul Natl Univ, Med Res Ctr, Inst Environm Med, Seoul 03080, South Korea.
RP Myung, SK (corresponding author), Natl Canc Ctr, Dept Canc Biomed Sci, Grad Sch Canc Sci & Policy, Goyang 10408, South Korea.; Myung, SK (corresponding author), Natl Canc Ctr, Dept Family Med, Goyang 10408, South Korea.; Myung, SK (corresponding author), Natl Canc Ctr, Ctr Canc Prevent & Detect, Goyang 10408, South Korea.; Myung, SK (corresponding author), Natl Canc Ctr Res Inst, Div Canc Epidemiol & Management, Goyang 10408, South Korea.; Moskowitz, JM (corresponding author), Univ Calif Berkeley, Sch Publ Hlth, Berkeley, CA 94720 USA.
EM msk@ncc.re.kr; jmm@berkeley.edu; hierica8@snu.ac.kr; ychong1@snu.ac.kr
RI Myung, Seung-Kwon/C-2449-2011
OI Moskowitz, Joel/0000-0002-1001-5260; Choi, Yoon-Jung/0000-0001-8168-0228
CR Benson VS, 2013, INT J EPIDEMIOL, V42, P792, DOI 10.1093/ije/dyt072
   Borenstein M, 2009, INTRO METAANALYSIS, P357, DOI [10.1002/9780470743386.ch40., DOI 10.1002/9780470743386.CH40]
   Cardis E, 2011, CANCER EPIDEMIOL, V35, P453, DOI 10.1016/j.canep.2011.05.012
   Cardis E, 2010, INT J EPIDEMIOL, V39, P675, DOI 10.1093/ije/dyq079
   Choi YJ, 2020, INT J ENV RES PUB HE, V17, DOI 10.3390/ijerph17218079
   Coureau G, 2014, OCCUP ENVIRON MED, V71, P514, DOI 10.1136/oemed-2013-101754
   de Vocht F, 2021, INT J ENV RES PUB HE, V18, DOI 10.3390/ijerph18063125
   de Vocht F, 2017, ENVIRON INT, V101, P201, DOI 10.1016/j.envint.2017.01.015
   Falcioni L, 2018, ENVIRON RES, V165, P496, DOI 10.1016/j.envres.2018.01.037
   Frei P, 2011, BRIT MED J, V343, DOI 10.1136/bmj.d6387
   Grell K, 2016, AM J EPIDEMIOL, V184, P818, DOI 10.1093/aje/kww082
   Hardell L, 2005, OCCUP ENVIRON MED, V62, P390, DOI 10.1136/oem.2004.017434
   Hardell L., 2008, Open Environmental Sciences, V2, P54, DOI 10.2174/1874233500802010054
   Hardell Lennart, 2006, World J Surg Oncol, V4, P74, DOI 10.1186/1477-7819-4-74
   Hardell L, 2015, INT J ENV RES PUB HE, V12, P3793, DOI 10.3390/ijerph120403793
   Hardell L, 2013, INT J ONCOL, V43, P1036, DOI 10.3892/ijo.2013.2025
   Hardell Lennart, 2013, Pathophysiology, V20, P85, DOI 10.1016/j.pathophys.2012.11.001
   Hardell L, 2009, INT J ONCOL, V35, P5, DOI 10.3892/ijo_00000307
   Karipidis K, 2018, BMJ OPEN, V8, DOI 10.1136/bmjopen-2018-024489
   Lonn S, 2005, AM J EPIDEMIOL, V161, P526, DOI 10.1093/aje/kwi091
   Lonn S, 2004, EPIDEMIOLOGY, V15, P653, DOI 10.1097/01.ede.0000142519.00772.bf
   Momoli F, 2017, AM J EPIDEMIOL, V186, P885, DOI 10.1093/aje/kwx157
   Moon IS, 2014, TUMOR BIOL, V35, P581, DOI 10.1007/s13277-013-1081-8
   Morgan L Lloyd, 2009, Pathophysiology, V16, P137, DOI 10.1016/j.pathophys.2009.01.009
   Myung SK, 2009, J CLIN ONCOL, V27, P5565, DOI 10.1200/JCO.2008.21.6366
   National Toxicology Program, 2018, 595 NTP TR
   Philips A, 2018, J ENVIRON PUBLIC HEA, V2018, DOI 10.1155/2018/7910754
   Schoemaker MJ, 2005, BRIT J CANCER, V93, P842, DOI 10.1038/sj.bjc.6602764
   Soderqvist Fredrik, 2012, Reviews on Environmental Health, V27, P51, DOI 10.1515/reveh-2012-0004
   Turner MC, 2016, ANN EPIDEMIOL, V26, P827, DOI 10.1016/j.annepidem.2016.09.013
   Wall S, 2019, ENVIRON RES, V171, P581, DOI 10.1016/j.envres.2018.09.015
   Zada G, 2012, WORLD NEUROSURG, V77, P518, DOI 10.1016/j.wneu.2011.05.051
NR 32
TC 1
Z9 1
U1 1
U2 3
PU MDPI
PI BASEL
PA ST ALBAN-ANLAGE 66, CH-4052 BASEL, SWITZERLAND
EI 1660-4601
J9 INT J ENV RES PUB HE
JI Int. J. Environ. Res. Public Health
PD MAR
PY 2021
VL 18
IS 6
AR 3326
DI 10.3390/ijerph18063326
PG 5
WC Environmental Sciences; Public, Environmental & Occupational Health
WE Science Citation Index Expanded (SCI-EXPANDED); Social Science Citation Index (SSCI)
SC Environmental Sciences & Ecology; Public, Environmental & Occupational
   Health
GA RL8FP
UT WOS:000639202100001
PM 33807080
OA gold, Green Published
DA 2022-09-16
ER

PT J
AU Trichopoulos, D
   Adami, HO
AF Trichopoulos, D
   Adami, HO
TI Cellular telephones and brain tumors.
SO NEW ENGLAND JOURNAL OF MEDICINE
LA English
DT Editorial Material
ID EXPOSURE
C1 Harvard Univ, Sch Publ Hlth, Boston, MA 02115 USA.
   Karolinska Inst, S-17177 Stockholm, Sweden.
RP Trichopoulos, D (corresponding author), Harvard Univ, Sch Publ Hlth, 665 Huntington Ave, Boston, MA 02115 USA.
RI CELIK, ISMAIL/J-1229-2013; CELIK, ISMAIL/P-3103-2019
OI CELIK, ISMAIL/0000-0003-1182-3865; CELIK, ISMAIL/0000-0003-1182-3865
CR ANDERSON V, 1995, BIOELECTROMAGNETICS, V16, P60, DOI 10.1002/bem.2250160112
   Blettner M, 2000, Epidemiology, V11, P609, DOI 10.1097/00001648-200009000-00020
   Buffler PA, 1996, EPIDEMIOLOGY, V7, P219
   Hermann DM, 1997, J NEUROL SCI, V152, P1, DOI 10.1016/S0022-510X(97)00140-8
   Inskip PD, 2001, NEW ENGL J MED, V344, P79, DOI 10.1056/NEJM200101113440201
   Krause CM, 2000, NEUROREPORT, V11, P761, DOI 10.1097/00001756-200003200-00021
   Lai H, 1996, INT J RADIAT BIOL, V69, P513, DOI 10.1080/095530096145814
   Maier M, 2000, BMJ-BRIT MED J, V320, P1288, DOI 10.1136/bmj.320.7245.1288
   Repacholi MH, 1997, RADIAT RES, V147, P631, DOI 10.2307/3579630
   Rothman KJ, 1996, EPIDEMIOLOGY, V7, P291, DOI 10.1097/00001648-199605000-00013
   WACHOLDER S, 1992, AM J EPIDEMIOL, V135, P1019, DOI 10.1093/oxfordjournals.aje.a116396
NR 11
TC 11
Z9 11
U1 0
U2 1
PU MASSACHUSETTS MEDICAL SOC
PI WALTHAM
PA WALTHAM WOODS CENTER, 860 WINTER ST,, WALTHAM, MA 02451-1413 USA
SN 0028-4793
EI 1533-4406
J9 NEW ENGL J MED
JI N. Engl. J. Med.
PD JAN 11
PY 2001
VL 344
IS 2
BP 133
EP 134
DI 10.1056/NEJM200101113440209
PG 2
WC Medicine, General & Internal
WE Science Citation Index Expanded (SCI-EXPANDED)
SC General & Internal Medicine
GA 390DU
UT WOS:000166281100009
PM 11150365
DA 2022-09-16
ER

PT J
AU Munshi, A
   Dutta, D
   Tike, P
   Agarwal, JP
AF Munshi, Anusheel
   Dutta, Debanarayan
   Tike, Pramod
   Agarwal, Jai Prakash
TI Questionnaire survey to assess the pattern and characteristics of
   cell-phone usage among Indian oncologists
SO JOURNAL OF CANCER RESEARCH AND THERAPEUTICS
LA English
DT Article
DE Cell-phone usage; India; oncologists; survey
ID BRAIN-TUMORS; ACOUSTIC NEUROMA; CORDLESS TELEPHONES; MOBILE TELEPHONES;
   IN-VITRO; RISK; ASSOCIATION; MHZ; RADIATION; CANCER
AB Purpose: Obtain baseline data of cell-phone usage in the medical (MO), surgical (SO) and radiation (RO) oncology community practicing in India.
   Materials and Methods: Indigenously prepared cell-phone usage related questionnaire was used in the present study after approval by the Institutional Ethics/Scientific Committees. The questionnaire had 41 items and was made to assess the cell-phone usage parameters, utility in clinical practice, awareness, and to compare parameters between oncology specialties. Between November 2009 and January 2010, the questionnaire was sent as an E-mail attachment to 200 oncologists in India.
   Results: In all, 123 responses were received (61% responders); 84 (68.3%) were RO. The median age of responders was 35 years. Overall, 80% felt handicapped without cell-phone. The Mean cell-phone score, an index to assess overall usefulness over a score of 1-10, was 6.46 (median 7, standard deviation 1.709). There was no significant difference between RO, MO and SO in duration of usage (P= 0.235), number of cell-phones (P= 0.496), call duration per day (P= 0.490) and dependence on cell-phone (P= 0.574). Age of starting cell-phone usage was earlier in RO (P= 0.086). Professional usage was significantly more by MO and SO compared to RO (P < 0.001); however, the former were less aware of any potential cell-phone hazards compared to RO (P < 0.007).
   Conclusion: The results of the first such questionnaire based study have been presented. Most oncologists consider cell-phones a useful tool in patient care. More RO are aware of potential cell-phone hazards compared to non-RO's.
C1 [Munshi, Anusheel] Fortis Mem Res Inst, Dept Radiat Oncol, Gurgaon, Haryana, India.
   [Dutta, Debanarayan; Tike, Pramod; Agarwal, Jai Prakash] Tata Mem Hosp, Dept Radiat Oncol, Mumbai, Maharashtra, India.
RP Munshi, A (corresponding author), Fortis Mem Res Inst, Dept Radiat Oncol, Gurgaon, Haryana, India.
EM anusheel8@hotmail.com
CR Christensen HC, 2004, AM J EPIDEMIOL, V159, P277, DOI 10.1093/aje/kwh032
   Diem E, 2005, MUTAT RES-GEN TOX EN, V583, P178, DOI 10.1016/j.mrgentox.2005.03.006
   French PW, 2001, DIFFERENTIATION, V67, P93, DOI 10.1046/j.1432-0436.2001.670401.x
   Gandhi OP, 1996, IEEE T MICROW THEORY, V44, P1884, DOI 10.1109/22.539947
   GSM Association (GSMA), EXP GROUP IND AUTH S
   Gursatej Gandhi, 2005, Indian Journal of Human Genetics, V11, P99
   Han YY, 2009, SURG NEUROL, V72, P216, DOI 10.1016/j.surneu.2009.01.010
   HANSSON MK, 2003, INT J MOL MED, V12, P67
   Hardell L, 2006, INT J ONCOL, V28, P509
   Hardell L, 2004, OCCUP ENVIRON MED, V61, P675, DOI 10.1136/oem.2003.011262
   Hardell L, 2005, NEUROEPIDEMIOLOGY, V25, P120, DOI 10.1159/000086354
   Hardell L, 2004, ARCH ENVIRON HEALTH, V59, P132, DOI 10.3200/AEOH.59.3.132-137
   Hardell L, 2001, EUR J CANCER PREV, V10, P523, DOI 10.1097/00008469-200112000-00007
   Hardell L, 2008, INT J ONCOL, V32, P1097
   Hardell L, 2008, BIOMED PHARMACOTHER, V62, P104, DOI 10.1016/j.biopha.2007.12.004
   Hardell L, 2007, OCCUP ENVIRON MED, V64, P626, DOI 10.1136/oem.2006.029751
   Inskip PD, 2001, NEW ENGL J MED, V344, P79, DOI 10.1056/NEJM200101113440201
   Kundi M, 2004, J TOXICOL ENV HEAL B, V7, P351, DOI 10.1080/10937400490486258
   Mild KH, 2005, EUR J CANCER PREV, V14, P285, DOI 10.1097/00008469-200506000-00015
   Munshi A, 2002, NATL MED J INDIA, V15, P275
   Munshi A, 2010, APOCP CANC IN PRESS
   Nelson PD, 2006, NEUROLOGY, V66, P284, DOI 10.1212/01.wnl.0000194218.79519.ea
   Pawl R, 2008, SURG NEUROL, V70, P445, DOI 10.1016/j.surneu.2008.07.009
   Schlehofer B, 2007, EUR J CANCER, V43, P1741, DOI 10.1016/j.ejca.2007.05.008
   Schoemaker MJ, 2005, BRIT J CANCER, V93, P842, DOI 10.1038/sj.bjc.6602764
   Stankiewicz W, 2006, ELECTROMAGN BIOL MED, V25, P45, DOI 10.1080/15368370600572961
NR 26
TC 1
Z9 1
U1 2
U2 4
PU MEDKNOW PUBLICATIONS & MEDIA PVT LTD
PI MUMBAI
PA B-9, KANARA BUSINESS CENTRE, OFF LINK RD, GHAKTOPAR-E, MUMBAI, 400075,
   INDIA
SN 0973-1482
EI 1998-4138
J9 J CANCER RES THER
JI J. Canc. Res. Ther.
PD JUL-SEP
PY 2016
VL 12
IS 3
BP 1138
EP 1143
DI 10.4103/0973-1482.164704
PG 6
WC Oncology
WE Science Citation Index Expanded (SCI-EXPANDED)
SC Oncology
GA EK0ED
UT WOS:000393598600008
PM 28054525
DA 2022-09-16
ER

PT J
AU Ostrom, QT
   Barnholtz-Sloan, JS
AF Ostrom, Quinn T.
   Barnholtz-Sloan, Jill S.
TI Current State of Our Knowledge on Brain Tumor Epidemiology
SO CURRENT NEUROLOGY AND NEUROSCIENCE REPORTS
LA English
DT Review
DE Brain tumor; Glioma; Meningiomas; Acoustic neuromas; Epidemiology; Risk
   factors; Cell phone; Genome-wide association study (GWAS); Genomics;
   Somatic changes
ID MOBILE PHONE USE; CELLULAR-TELEPHONE USE; NORTH EUROPEAN COUNTRIES;
   INTERPHONE-STUDY-GROUP; ACOUSTIC NEUROMA; CORDLESS TELEPHONES; POOLED
   ANALYSIS; RISK; GLIOMA; GLIOBLASTOMA
AB The overall incidence of brain tumors for benign and malignant tumors combined is 18.71 per 100,000 person-years; 11.52 per 100,000 person-years for benign tumors and 7.19 per 100,000 person-years for malignant tumors. Incidence, response to treatment, and survival after diagnosis vary greatly by age at diagnosis, histologic type of tumor, and degree of neurologic compromise. The only established environmental risk factor for brain tumors is ionizing radiation exposure. Exposure to radiofrequency electromagnetic fields via cell phone use has gained a lot of attention as a potential risk factor for brain tumor development. However, studies have been inconsistent and inconclusive due to systematic differences in study designs and difficulty of accurately measuring cell phone use. Recently studies of genetic risk factors for brain tumors have expanded to genome-wide association studies. In addition, genome-wide studies of somatic genetic changes in tumors show correlation with clinical outcomes.
C1 [Barnholtz-Sloan, Jill S.] Case Western Reserve Univ, Sch Med, Case Comprehens Canc Ctr, Cleveland, OH 44106 USA.
   [Ostrom, Quinn T.] Case Western Reserve Univ, Dept Anthropol, Cleveland, OH 44106 USA.
RP Barnholtz-Sloan, JS (corresponding author), Case Western Reserve Univ, Sch Med, Case Comprehens Canc Ctr, 11100 Euclid Ave,Wearn 152, Cleveland, OH 44106 USA.
EM qto@case.edu; jsb42@case.edu
RI Barnholtz-Sloan, Jill/A-4817-2011; Ostrom, Quinn/F-1820-2018
OI Barnholtz-Sloan, Jill/0000-0001-6190-9304; Ostrom,
   Quinn/0000-0003-3469-7558
CR Auvinen A, 2002, EPIDEMIOLOGY, V13, P356, DOI 10.1097/00001648-200205000-00018
   Berens M E, 1990, Neurosurg Clin N Am, V1, P1
   Berens Michael E., 1999, Neoplasia (New York), V1, P208, DOI 10.1038/sj.neo.7900034
   Bondy ML, 2008, CANCER-AM CANCER SOC, V113, P1953, DOI 10.1002/cncr.23741
   Bredel M, 2009, JAMA-J AM MED ASSOC, V302, P261, DOI 10.1001/jama.2009.997
   Cardis E, 2010, INT J EPIDEMIOL, V39, P675, DOI 10.1093/ije/dyq079
   Central Brain Tumor Registry of the United States, 2010, STAT REP PRIM BRAIN
   Chin L, 2008, NATURE, V455, P1061, DOI 10.1038/nature07385
   Christensen HC, 2004, AM J EPIDEMIOL, V159, P277, DOI 10.1093/aje/kwh032
   Christensen HC, 2005, NEUROLOGY, V64, P1189, DOI 10.1212/01.WNL.0000156351.72313.D3
   Cowin PA, 2010, ANNU REV GENOM HUM G, V11, P133, DOI 10.1146/annurev-genom-082509-141536
   Freije WA, 2004, CANCER RES, V64, P6503, DOI 10.1158/0008-5472.CAN-04-0452
   Hardell L, 2006, INT J ONCOL, V28, P509
   Hardell L, 2006, INT ARCH OCC ENV HEA, V79, P630, DOI 10.1007/s00420-006-0088-5
   Hepworth SJ, 2006, BMJ-BRIT MED J, V332, P883, DOI 10.1136/bmj.38720.687975.55
   Hours M, 2007, REV EPIDEMIOL SANTE, V55, P321, DOI 10.1016/j.respe.2007.06.002
   Inskip PD, 2001, NEW ENGL J MED, V344, P79, DOI 10.1056/NEJM200101113440201
   Klaeboe L, 2007, EUR J CANCER PREV, V16, P158, DOI 10.1097/01.cej.0000203616.77183.4c
   Kleihues P, 1997, BRAIN PATHOL, V7, P1131, DOI 10.1111/j.1750-3639.1997.tb00993.x
   Kleihues P, 2000, TOXICOL PATHOL, V28, P164, DOI 10.1177/019262330002800121
   Kleihues P, 1999, Neuro Oncol, V1, P44, DOI 10.1093/neuonc/1.1.44
   Lahkola A, 2008, INT J EPIDEMIOL, V37, P1304, DOI 10.1093/ije/dyn155
   Lahkola A, 2007, INT J CANCER, V120, P1769, DOI 10.1002/ijc.22503
   Law ME, 2005, CANCER GENET CYTOGEN, V160, P1, DOI 10.1016/j.cancergencyto.2004.11.012
   Lee Y, 2010, BRAIN PATHOL, V20, P751, DOI 10.1111/j.1750-3639.2009.00356.x
   Li A, 2009, CANCER RES, V69, P2091, DOI 10.1158/0008-5472.CAN-08-2100
   Lonn S, 2005, AM J EPIDEMIOL, V161, P526, DOI 10.1093/aje/kwi091
   Lonn S, 2004, EPIDEMIOLOGY, V15, P653, DOI 10.1097/01.ede.0000142519.00772.bf
   Gonzalez-Angulo AM, 2010, J CLIN ONCOL, V28, P2777, DOI 10.1200/JCO.2009.27.0777
   Muscat JE, 2000, JAMA-J AM MED ASSOC, V284, P3001, DOI 10.1001/jama.284.23.3001
   Muscat JE, 2002, NEUROLOGY, V58, P1304, DOI 10.1212/WNL.58.8.1304
   Nutt CL, 2003, CANCER RES, V63, P1602
   Ohgaki H, 2004, CANCER RES, V64, P6892, DOI 10.1158/0008-5472.CAN-04-1337
   Ohgaki H, 2005, ACTA NEUROPATHOL, V109, P93, DOI 10.1007/s00401-005-0991-y
   Phillips HS, 2006, CANCER CELL, V9, P157, DOI 10.1016/j.ccr.2006.02.019
   Rich JN, 2005, CANCER RES, V65, P4051, DOI 10.1158/0008-5472.CAN-04-3936
   Schlehofer B, 2007, EUR J CANCER, V43, P1741, DOI 10.1016/j.ejca.2007.05.008
   Schoemaker MJ, 2005, BRIT J CANCER, V93, P842, DOI 10.1038/sj.bjc.6602764
   Schuz J, 2006, AM J EPIDEMIOL, V163, P512, DOI 10.1093/aje/kwj068
   Shete S, 2009, NAT GENET, V41, P899, DOI 10.1038/ng.407
   Smith JS, 2000, GENE CHROMOSOME CANC, V29, P16, DOI 10.1002/1098-2264(2000)9999:9999<::AID-GCC1007>3.3.CO;2-9
   Takebayashi T, 2008, BRIT J CANCER, V98, P652, DOI 10.1038/sj.bjc.6604214
   Takebayashi T, 2006, OCCUP ENVIRON MED, V63, P802, DOI 10.1136/oem.2006.028308
   Thomas C, 2001, ACTA NEUROPATHOL, V101, P605
   Verhaak RGW, 2010, CANCER CELL, V17, P98, DOI 10.1016/j.ccr.2009.12.020
   Warren HG, 2003, LARYNGOSCOPE, V113, P663, DOI 10.1097/00005537-200304000-00015
   Wiencke JK, 2005, CANCER EPIDEM BIOMAR, V14, P1774, DOI 10.1158/1055-9965.EPI-05-0089
   Wrensch M, 2002, NEURO-ONCOLOGY, V4, P278, DOI 10.1093/neuonc/4.4.278
   Wrensch M, 2009, NAT GENET, V41, P905, DOI 10.1038/ng.408
   INT J EPIDEMIOL, V39, P675
NR 50
TC 70
Z9 71
U1 0
U2 22
PU SPRINGER
PI NEW YORK
PA 233 SPRING ST, NEW YORK, NY 10013 USA
SN 1528-4042
J9 CURR NEUROL NEUROSCI
JI Curr. Neurol. Neurosci. Rep.
PD JUN
PY 2011
VL 11
IS 3
BP 329
EP 335
DI 10.1007/s11910-011-0189-8
PG 7
WC Clinical Neurology; Neurosciences
WE Science Citation Index Expanded (SCI-EXPANDED)
SC Neurosciences & Neurology
GA 749PQ
UT WOS:000289481200011
PM 21336822
DA 2022-09-16
ER

PT J
AU Khalil, S
   Nunez, DA
AF Khalil, S.
   Nunez, D. A.
TI Do mobile 'phones have a detrimental impact on auditory function?
SO JOURNAL OF LARYNGOLOGY AND OTOLOGY
LA English
DT Review
DE cellular phone; electromagnetic fields; hearing loss
ID CELLULAR-TELEPHONE USE; ELECTROMAGNETIC-FIELDS; BRAIN-TUMORS; MICROWAVE
   EXPOSURE; IN-VITRO; RISK; CANCER; MICRONUCLEI; INDUCTION; SIGNALS
AB Mobile telephones are now an integral part of modern telecommunications. The widespread use of mobile telephones has given rise to concern about the potential influences of electromagnetic fields (EMFs) on human health. The effects of EMFs on human beings are under investigation. Anatomically, the ear is in close proximity to the mobile telephone during use. The effect of mobile phones on auditory function has rarely been studied. The aim of this review is to determine if there is evidence that mobile phones have a detrimental effect on auditory function.
C1 Southmead Gen Hosp, N Bristol NHS Trust, Dept Otolaryngol Head & Neck Surg, Bristol BS10 5NB, Avon, England.
   Royal Devon & Exeter Hosp, Dept Otolaryngol Head & Neck Surg, Exeter EX2 5DW, Devon, England.
RP Nunez, DA (corresponding author), Southmead Gen Hosp, N Bristol NHS Trust, Dept Otolaryngol Head & Neck Surg, Bristol BS10 5NB, Avon, England.
EM d.a.nunez@bristol.ac.uk
RI Nunez, Desmond/N-6728-2019
OI Nunez, Desmond/0000-0002-7501-9625
CR Ahlbom A, 1998, HEALTH PHYS, V74, P494
   Arai N, 2003, CLIN NEUROPHYSIOL, V114, P1390, DOI 10.1016/S1388-2457(03)00124-X
   Aran JM, 2004, INT J AUDIOL, V43, P545, DOI 10.1080/14992020400050069
   Bak Marek, 2003, Int J Occup Med Environ Health, V16, P201
   BORHELY AA, 1999, NEUROSCI LETT, V275, P207
   Braune S, 1998, LANCET, V351, P1857, DOI 10.1016/S0140-6736(98)24025-6
   Christensen HC, 2004, AM J EPIDEMIOL, V159, P277, DOI 10.1093/aje/kwh032
   Christensen HC, 2005, NEUROLOGY, V64, P1189, DOI 10.1212/01.WNL.0000156351.72313.D3
   DIMBYLOW PJ, 1994, PHYS MED BIOL, V39, P1537, DOI 10.1088/0031-9155/39/10/003
   Dreyer NA, 1999, JAMA-J AM MED ASSOC, V282, P1814, DOI 10.1001/jama.282.19.1814-a
   Elwood JM, 2003, BIOELECTROMAGNETICS, pS63, DOI 10.1002/bem.10142
   Frey AH, 1998, ENVIRON HEALTH PERSP, V106, P101, DOI 10.2307/3434310
   Fritze K, 1997, ACTA NEUROPATHOL, V94, P465, DOI 10.1007/s004010050734
   Hardell L, 1999, INT J ONCOL, V15, P113
   Hardell L, 2004, ARCH ENVIRON HEALTH, V59, P132, DOI 10.3200/AEOH.59.3.132-137
   Hardell L, 2002, EUR J CANCER PREV, V11, P377, DOI 10.1097/00008469-200208000-00010
   Hossmann KA, 2003, BIOELECTROMAGNETICS, V24, P49, DOI 10.1002/bem.10068
   HYENICK LN, 2003, BIOELECTROMAGNETIC S, V6, pS74
   Inskip PD, 2001, NEW ENGL J MED, V344, P79, DOI 10.1056/NEJM200101113440201
   Johansen C, 2001, JNCI-J NATL CANCER I, V93, P203, DOI 10.1093/jnci/93.3.203
   Johansen C, 2004, SCAND J WORK ENV HEA, V30, P1
   Kellenyi L., 1999, Neurobiology (Budapest), V7, P79
   KILENY PR, 2004, NEUROTOLOGY, P261
   Kizilay A, 2003, AURIS NASUS LARYNX, V30, P239, DOI 10.1016/S0385-8146(03)00054-3
   Kundi M, 2004, J TOXICOL ENV HEAL B, V7, P351, DOI 10.1080/10937400490486258
   Lai H, 1996, INT J RADIAT BIOL, V69, P513, DOI 10.1080/095530096145814
   LAI H, 1995, BIOELECTROMAGNETICS, V16, P207, DOI 10.1002/bem.2250160309
   Lonn S, 2004, EPIDEMIOLOGY, V15, P653, DOI 10.1097/01.ede.0000142519.00772.bf
   Moulder JE, 1999, RADIAT RES, V151, P513, DOI 10.2307/3580028
   Muscat JE, 2000, JAMA-J AM MED ASSOC, V284, P3001, DOI 10.1001/jama.284.23.3001
   Oftedal G, 2000, OCCUP MED-OXFORD, V50, P237, DOI 10.1093/occmed/50.4.237
   Ozturan O, 2002, ACTA OTO-LARYNGOL, V122, P289, DOI 10.1080/000164802753648178
   Parslow RC, 2003, RADIAT PROT DOSIM, V106, P233
   Preece AW, 1999, INT J RADIAT BIOL, V75, P447, DOI 10.1080/095530099140375
   Repacholi MH, 1997, RADIAT RES, V147, P631, DOI 10.2307/3579630
   Savitz DA, 2004, EPIDEMIOLOGY, V15, P651, DOI 10.1097/01.ede.0000142650.10465.97
   Schoemaker MJ, 2005, BRIT J CANCER, V93, P842, DOI 10.1038/sj.bjc.6602764
   SIENKIEWICZ ZJ, 2006, SUMMARY RECENT REPOR
   Sievert U, 2005, OTOLARYNG HEAD NECK, V132, P451, DOI 10.1016/j.otohns.2004.09.064
   Tice RR, 2002, BIOELECTROMAGNETICS, V23, P113, DOI 10.1002/bem.104
   Uloziene I, 2005, BMC PUBLIC HEALTH, V5, DOI 10.1186/1471-2458-5-39
   Zotti-Martelli L, 2000, MUTAT RES-GEN TOX EN, V472, P51, DOI 10.1016/S1383-5718(00)00112-1
NR 42
TC 5
Z9 6
U1 0
U2 4
PU CAMBRIDGE UNIV PRESS
PI CAMBRIDGE
PA EDINBURGH BLDG, SHAFTESBURY RD, CB2 8RU CAMBRIDGE, ENGLAND
SN 0022-2151
EI 1748-5460
J9 J LARYNGOL OTOL
JI J. Laryngol. Otol.
PD OCT
PY 2006
VL 120
IS 10
BP 822
EP 826
DI 10.1017/S0022215106001460
PG 5
WC Otorhinolaryngology
WE Science Citation Index Expanded (SCI-EXPANDED)
SC Otorhinolaryngology
GA 103VA
UT WOS:000241913700005
PM 16700958
DA 2022-09-16
ER

PT J
AU Hocking, B
AF Hocking, B
TI Brain tumours and mobile phones?
SO MEDICAL JOURNAL OF AUSTRALIA
LA English
DT Letter
ID RADIATION
RP Hocking, B (corresponding author), 9 Tyrone St, Camberwell, Vic 3124, Australia.
CR Grayson JK, 1996, AM J EPIDEMIOL, V143, P480, DOI 10.1093/oxfordjournals.aje.a008768
   HOCKING B, 1997, J OCCUP HLTH SAFETY, V13, P203
   Repacholi MH, 1997, RADIAT RES, V147, P631, DOI 10.2307/3579630
   Rothman KJ, 1996, EPIDEMIOLOGY, V7, P303, DOI 10.1097/00001648-199605000-00015
   Szmigielski S, 1996, SCI TOTAL ENVIRON, V180, P9, DOI 10.1016/0048-9697(95)04915-0
NR 5
TC 4
Z9 4
U1 0
U2 1
PU AUSTRALASIAN MED PUBL CO LTD
PI SYDNEY
PA LEVEL 1, 76 BERRY ST, SYDNEY, NSW 2060, AUSTRALIA
SN 0025-729X
J9 MED J AUSTRALIA
JI Med. J. Aust.
PD JAN 5
PY 1998
VL 168
IS 1
BP 48
EP 48
DI 10.5694/j.1326-5377.1998.tb123360.x
PG 1
WC Medicine, General & Internal
WE Science Citation Index Expanded (SCI-EXPANDED)
SC General & Internal Medicine
GA YR258
UT WOS:000071476800025
PM 10847814
DA 2022-09-16
ER

PT J
AU Zhu, YJ
   Jin, W
   Liu, H
   Peng, DQ
   Ding, ZY
   Tang, ZX
   Zhu, LL
   Yu, YX
AF Zhu, Yongjian
   Jin, Wen
   Liu, Hui
   Peng, Deqing
   Ding, Zheyuan
   Tang, Zhuxiao
   Zhu, Liangliang
   Yu, Yunxian
TI Effects of electromagnetic fields from mobile phones on depression and
   anxiety after titanium mesh cranioplasty among patients with traumatic
   brain injury
SO BRAIN INJURY
LA English
DT Article
DE Anxiety; cranioplasty; depression; electromagnetic; mobile phone;
   traumatic brain injury
ID RAT-BRAIN; PSYCHIATRIC-DISORDERS; FREQUENCY; VIBRATION; EXPOSURE; RISK;
   GABA; GSM
AB Objective: To explore the effects of radiofrequency-electromagnetic fields (RF-EMFs) from mobile phones on depression and anxiety after titanium mesh cranioplasty among patients with traumatic brain injury (TBI).
   Methods: Two hundred and twenty patients with TBI and titanium mesh cranioplasty who were hospitalized from 2008-2012 were recruited in this study. From November-December 2012, the relevant information was surveyed including socio-demographic characteristics, lifestyle variables, injury-related information, RF-EMF exposure of mobile phone, Self-rating Depression Scale (SDS) and Self-rating Anxiety Scale (SAS). Associations of RF-EMFs exposure after titanium mesh cranioplasty with SAS and SDS were respectively estimated by multivariable linear regression models.
   Results: The patients with long durations of mobile phone use (beta = -6.6, p = 0.002), long individual call duration (beta = -5.3, p = 0.012), more daily calls (beta = -3.6, p = 0.027), invariably answer call immediately (beta = -3.9, p = 0.022) and high comprehensive exposure level (beta = -4.8, p = 0.003) had a lower score of depression compared with those without a mobile phone. Moreover, an ipsilateral and contralateral answering phone enhanced the protective effect on depression. Individuals with a long duration of mobile phone use had a lower score of anxiety (beta = -4.2, p = 0.008), while those with a bilateral answering phone had higher anxiety (beta = 3.9, p = 0.012) in comparison to those without a mobile phone.
   Conclusion: RF-EMFs after cranioplasty were significantly associated with the lower risk of depression and anxiety status among patients with TBI. Chronic and frequent RF-EMFs exposure may improve psychiatric disorders among patients with TBI.
C1 [Zhu, Yongjian; Peng, Deqing; Tang, Zhuxiao; Zhu, Liangliang] Zhejiang Univ, Sch Med, Affiliated Hosp 2, Dept Neurosurg, Hangzhou, Zhejiang, Peoples R China.
   [Jin, Wen; Liu, Hui; Ding, Zheyuan; Yu, Yunxian] Zhejiang Univ, Dept Epidemiol & Hlth Stat, Sch Med, Sch Publ Hlth, Hangzhou 310003, Zhejiang, Peoples R China.
   [Jin, Wen; Liu, Hui; Tang, Zhuxiao; Yu, Yunxian] Zhejiang Univ, Chron Dis Res Inst, Sch Publ Hlth, Sch Med, Hangzhou 310003, Zhejiang, Peoples R China.
RP Yu, YX (corresponding author), Zhejiang Univ, Sch Med, Sch Publ Hlth, Dept Epidemiol & Hlth Stat, 866 Yu Hang Tang Rd, Hangzhou 310058, Zhejiang, Peoples R China.
EM yunxianyu@zju.edu.cn
RI yongjian, zhu/AAR-5445-2021
FU National Basic Research Program of China (973 Program) [2011CB503706];
   National Natural Science Foundation of China [81172624]
FX The authors report no conflicts of interest concerning the materials or
   methods used in this study or the findings specified in this paper. The
   study was funded by grants from the National Basic Research Program of
   China (973 Program) (Grant No. 2011CB503706) and the National Natural
   Science Foundation of China (Grant No. 81172624).
CR Ahlbom A, 2009, EPIDEMIOLOGY, V20, P639, DOI 10.1097/EDE.0b013e3181b0927d
   Anacker C, 2011, PSYCHONEUROENDOCRINO, V36, P415, DOI 10.1016/j.psyneuen.2010.03.007
   ARIIZUMI M, 1983, EUR J APPL PHYSIOL O, V52, P15, DOI 10.1007/BF00429019
   Bombardier CH, 2010, JAMA-J AM MED ASSOC, V303, P1938, DOI 10.1001/jama.2010.599
   Booij L, 2003, MOL PSYCHIATR, V8, P951, DOI 10.1038/sj.mp.4001423
   Bryant RA, 2010, AM J PSYCHIAT, V167, P312, DOI 10.1176/appi.ajp.2009.09050617
   Cao Z, 2000, Wei Sheng Yan Jiu, V29, P28
   Ezz HSA, 2013, EUR REV MED PHARMACO, V17, P1782
   Gould KR, 2011, J HEAD TRAUMA REHAB, V26, P79, DOI 10.1097/HTR.0b013e3182036799
   Hart T, 2012, ARCH PHYS MED REHAB, V93, P1343, DOI 10.1016/j.apmr.2012.03.036
   Hepworth SJ, 2006, BMJ-BRIT MED J, V332, P883, DOI 10.1136/bmj.38720.687975.55
   Hesdorffer DC, 2009, J HEAD TRAUMA REHAB, V24, P452, DOI 10.1097/HTR.0b013e3181c133fd
   Hindmarch I, 2002, EUR PSYCHIAT, V17, p294S
   Hyland GJ, 2000, LANCET, V356, P1833, DOI 10.1016/S0140-6736(00)03243-8
   INABA R, 1992, EUR J APPL PHYSIOL O, V65, P124, DOI 10.1007/BF00705068
   Janecka IP, 2000, ARCH OTOLARYNGOL, V126, P396, DOI 10.1001/archotol.126.3.396
   Kleinlogel H, 2008, BIOELECTROMAGNETICS, V29, P488, DOI 10.1002/bem.20418
   Kreutzer JS, 2001, BRAIN INJURY, V15, P563, DOI 10.1080/02699050010009108
   Lydiard RB, 2003, J CLIN PSYCHIAT, V64, P21
   Mann K, 1998, NEUROENDOCRINOLOGY, V67, P139, DOI 10.1159/000054308
   Mausset-Bonnefont AL, 2004, NEUROBIOL DIS, V17, P445, DOI 10.1016/j.nbd.2004.07.004
   Owens MJ, 2004, J CLIN PSYCHIAT, V65, P5
   SAFAROV MI, 1991, FIZIOL ZH SSSR, V37, P3
   Sigurdardottir S, 2013, J REHABIL MED, V45, P808, DOI 10.2340/16501977-1156
   Wang Qiang, 2005, Wei Sheng Yan Jiu, V34, P546
   Whelan-Goodinson R, 2010, J HEAD TRAUMA REHAB, V25, P320, DOI 10.1097/HTR.0b013e3181c8f8e7
   Whelan-Goodinson R, 2009, J HEAD TRAUMA REHAB, V24, P324, DOI 10.1097/HTR.0b013e3181a712aa
NR 27
TC 1
Z9 1
U1 3
U2 12
PU TAYLOR & FRANCIS INC
PI PHILADELPHIA
PA 530 WALNUT STREET, STE 850, PHILADELPHIA, PA 19106 USA
SN 0269-9052
EI 1362-301X
J9 BRAIN INJURY
JI Brain Inj.
PY 2016
VL 30
IS 1
BP 66
EP 73
DI 10.3109/02699052.2015.1089594
PG 8
WC Neurosciences; Rehabilitation
WE Science Citation Index Expanded (SCI-EXPANDED); Social Science Citation Index (SSCI)
SC Neurosciences & Neurology; Rehabilitation
GA DJ8YT
UT WOS:000374501200009
PM 26595678
DA 2022-09-16
ER

PT J
AU Velmurugan, MS
AF Velmurugan, Manivannan Senthil
TI Sustainable perspectives on energy consumption, EMRF, environment,
   health and accident risks associated with the use of mobile phones
SO RENEWABLE & SUSTAINABLE ENERGY REVIEWS
LA English
DT Review
DE Mobile phone; Hazards; Energy consumption; Electromagnetic
   radiofrequency radiation; Environment; Health; Accidents and sustainable
ID MALIGNANT BRAIN-TUMORS; PRINTED-CIRCUIT BOARDS; CELL PHONES;
   ELECTROMAGNETIC-WAVES; WASTE MANAGEMENT; LIFE MANAGEMENT; RADIATION;
   BEHAVIOR; IMPACTS; INFORMATION
AB Mobile phones have grown rapidly using today's wireless technology thereby providing a new dimension to simplify daily routine jobs by users. Mobile phone's applications have a great impact on the way of faster and more effective to convey information. In contrast, mobile phones could harm its users. This paper explored detrimental effects of mobile phones on energy consumption, electromagnetic radiofrequency radiation, environment, health and accidents. The effect of mobile phone's energy consumption can be considered during energy spend for its production and use. The electromagnetic radiofrequency radiation (EMRF) may cause adverse health effects on human. The raw materials which are used to manufacture for mobile phones may cause the severe environmental impacts due to their levels of toxicity. The health hazards are correlated with high-toxic substances released from the mobile phones and its addiction through a prolonged use. Mobile phone usage while driving can cause road traffic collisions and motor vehicle crashes. Furthermore, sustainable perspectives have been suggested as a way to overcoming these detrimental effects of mobile phones. (C) 2016 Elsevier Ltd. All rights reserved.
C1 [Velmurugan, Manivannan Senthil] Univ Madras, DB Jain Coll, Madras, Tamil Nadu, India.
RP Velmurugan, MS (corresponding author), Univ Madras, DB Jain Coll, Madras, Tamil Nadu, India.
EM msvelu72@gmail.com
RI velmurugan, Senthil/B-8442-2009
OI velmurugan, Senthil/0000-0002-5826-9382
CR Acharya JP, 2013, J COMMUN HLTH ED, V3, P214, DOI DOI 10.4172/2161-0711.1000214
   Agarwal A, 2009, FERTIL STERIL, V92, P1318, DOI 10.1016/j.fertnstert.2008.08.022
   Aghav S. D., 2014, INDIAN STREAMS RES J, V3, P1
   Al-Khlaiwi T, 2004, SAUDI MED J, V25, P732
   Al-Quzwini OF, 2016, MIDDLE E FE IN PRESS
   Ali FA, 2016, J SYST SOFTWARE, V113, P173, DOI 10.1016/j.jss.2015.11.042
   Ambrosio SD, SUS COMPUT IN PRESS
   ANVARI MM, 2013, ANN BIOL RES, V4, P80
   Aquino FWB, 2015, TALANTA, V134, P65, DOI 10.1016/j.talanta.2014.10.051
   Awadalla H., 2013, WEBMED CENTRAL PUBLI, V4, P1
   Aydogan F, 2015, AM J OTOLARYNG, V36, P39, DOI 10.1016/j.amjoto.2014.10.001
   Barnett J, 2007, HEALTH POLICY, V82, P240, DOI 10.1016/j.healthpol.2006.10.002
   Baxter J, 2016, RESOUR CONSERV RECY, V109, P96, DOI 10.1016/j.resconrec.2016.02.012
   Bereketli I., 2009, INT SCH SCI RES INNO, V3, P211
   Better Health Channel, 2013, MOB PHON YOUR HLTH
   Bharodiya A.K., 2012, J ENV RES DEV, V7, P530
   Bian JH, 2016, J CLEAN PROD, V131, P209, DOI 10.1016/j.jclepro.2016.05.047
   Cardis E, 2011, OCCUP ENVIRON MED, V68, P631, DOI 10.1136/oemed-2011-100155
   Carrubba S, 2010, NEUROSCI LETT, V469, P164, DOI 10.1016/j.neulet.2009.11.068
   Chauhan S., 2002, MOBILE COMPUTER SYST
   Cheever NA, 2014, COMPUT HUM BEHAV, V37, P290, DOI 10.1016/j.chb.2014.05.002
   Chen L, 2016, COMPUT HUM BEHAV, V55, P856, DOI 10.1016/j.chb.2015.10.030
   Chi XW, 2011, WASTE MANAGE, V31, P731, DOI 10.1016/j.wasman.2010.11.006
   Chiu CT, 2015, J FORMOS MED ASSOC, V114, P598, DOI 10.1016/j.jfma.2014.07.002
   Cocosila M, 2007, COMMUN ACM, V50, P89, DOI 10.1145/1247001.1247026
   Davis D, 2013, CELL PHONES RAD YOUR
   Davis Devra Lee, 2013, Pathophysiology, V20, P123, DOI 10.1016/j.pathophys.2013.03.001
   de Vocht F, 2011, BIOELECTROMAGNETICS, V32, P334, DOI 10.1002/bem.20648
   Diouf B, 2015, RENEW ENERG, V78, P509, DOI 10.1016/j.renene.2015.01.034
   Divan HA, 2012, J EPIDEMIOL COMMUN H, V66, P524, DOI 10.1136/jech.2010.115402
   Duan LT, 2013, J SYST ARCHITECT, V59, P1375, DOI 10.1016/j.sysarc.2013.08.011
   Eco Ratings, 2013, GUID GREEN MOB PHON
   EITO, 2002, IMP ICT SUST DEV
   EPA, 2004, LIF CYCL CELL PHON
   Esmekaya MA, 2016, J CHEM NEUROANAT, V75, P111, DOI 10.1016/j.jchemneu.2016.01.011
   Fairphone, 2013, WHAT LIF CYCL ASS
   Fishbein Bette K., 2002, WASTE WIRELESS WORLD
   Fowles R, 2013, TRANSPORT RES E-LOG, V50, P18, DOI 10.1016/j.tre.2012.10.002
   Fragopoulou Adamantia F, 2010, Pathophysiology, V17, P169, DOI 10.1016/j.pathophys.2009.10.002
   Gandhi OP, 1996, IEEE T MICROW THEORY, V44, P1884, DOI 10.1109/22.539947
   Geronikolou SA, 2015, SCI TOTAL ENVIRON, V536, P182, DOI 10.1016/j.scitotenv.2015.07.052
   GOWD KP, 2013, CURR WORLD ENVIRON, V8, P283
   Grimes R, 2010, APPL THERM ENG, V30, P2363, DOI 10.1016/j.applthermaleng.2010.06.002
   Groupe Speciale Mobile Association, 2012, ENV IMP MOB COMM DEV
   GSMA, 2013, ENV IMP MOB COMM DEV
   GSMA, 2015, MOB EN EFF OV
   Haghani M, 2013, NEUROSCIENCE, V250, P588, DOI 10.1016/j.neuroscience.2013.07.049
   Hardell L, 2013, INT J ONCOL, V43, P1833, DOI 10.3892/ijo.2013.2111
   Hardell L, 2011, INT J ONCOL, V38, P1465, DOI 10.3892/ijo.2011.947
   Heikkinen MVJ, 2012, TELEMAT INFORM, V29, P387, DOI 10.1016/j.tele.2012.01.005
   Hekmat A, 2013, ECOTOX ENVIRON SAFE, V88, P35, DOI 10.1016/j.ecoenv.2012.10.016
   Hoque MA, 2015, PERVASIVE MOB COMPUT, V16, P96, DOI 10.1016/j.pmcj.2014.05.004
   Horsman G, 2015, DIGIT INVEST, V12, pS30, DOI 10.1016/j.diin.2015.01.008
   Hu WC, 2012, SUSTAINABLE ICTS MAN
   Ige J, 2016, J TRANSP HEALTH, V3, P4, DOI 10.1016/j.jth.2015.11.003
   Jamal A, 2012, J TAIBAH UNIV MED SC, V7, P45, DOI 10.1016/j.jtumed.2012.07.001
   Jang YC, 2010, RESOUR CONSERV RECY, V55, P11, DOI 10.1016/j.resconrec.2010.07.003
   Jiang FZ, 2016, PERVASIVE MOB COMPUT, V26, P57, DOI 10.1016/j.pmcj.2015.10.010
   Jung Y, 2015, TELEMAT INFORM, V32, P57, DOI 10.1016/j.tele.2014.03.002
   Kalic G., 2012, P 35 INT CONV
   Kang DHP, 2013, ENVIRON SCI TECHNOL, V47, P5495, DOI 10.1021/es400614y
   Karger C. P., 2005, J MED PHYS, V15, P3
   Kesari KK, 2011, APPL BIOCHEM BIOTECH, V164, P546, DOI 10.1007/s12010-010-9156-0
   KHAN AR, 2008, J INFORM COMMUNICATI, V2, P101
   Khurana VG, 2009, SURG NEUROL, V72, P205, DOI 10.1016/j.surneu.2009.01.019
   Kundi M, 2011, BIOELECTROMAGNETICS, V32, P673, DOI 10.1002/bem.20679
   Kwon MS, 2011, J CEREBR BLOOD F MET, V31, P2293, DOI 10.1038/jcbfm.2011.128
   Lahiri BB, 2015, INFRARED PHYS TECHN, V71, P242, DOI 10.1016/j.infrared.2015.04.010
   Lakshmi R., 2010, INT J ENV SCI, V1, P282
   Lambert M., 2000, ENVIRON SCI TECH LET, V7, P133
   Levis AG, 2011, ENV HLTH, V10, P1
   Li B, 2015, WASTE MANAGE, V35, P247, DOI 10.1016/j.wasman.2014.09.008
   Li B, 2012, PROCEDIA ENVIRON SCI, V16, P469, DOI 10.1016/j.proenv.2012.10.064
   Lim SR, 2010, WASTE MANAGE, V30, P1653, DOI 10.1016/j.wasman.2010.04.005
   Lim SH, 2013, MATH COMPUT MODEL, V58, P1301, DOI 10.1016/j.mcm.2013.01.006
   Lincoln JD, 2007, ENVIRON SCI TECHNOL, V41, P2572, DOI 10.1021/es0610479
   Lubritto C, 2011, ENERGY, V36, P1109, DOI 10.1016/j.energy.2010.11.039
   Manchester SC, 2013, ENERGY SUSTAIN DEV, V17, P564, DOI 10.1016/j.esd.2013.10.003
   Mankowski PJ, 2016, BURNS, V42, pE61, DOI 10.1016/j.burns.2015.10.012
   Medeiros LN, 2016, BRAZ J OTORHINOLAR, V82, P97, DOI 10.1016/j.bjorl.2015.04.013
   Meo SA, 2010, SAUDI MED J, V31, P869
   Morgan L Lloyd, 2009, Pathophysiology, V16, P137, DOI 10.1016/j.pathophys.2009.01.009
   Muehlegger E, 2014, PROCEDIA ENGINEER, V78, P173, DOI 10.1016/j.proeng.2014.07.054
   Mulaku L, 2013, IFAC P, V46, P10
   Nnorom IC, 2009, J HAZARD MATER, V161, P183, DOI 10.1016/j.jhazmat.2008.03.067
   Nokia, NOK SUST REP 2011
   Nokia, 2005, INT PROD POL PIL PRO
   Nokia, 2006, INT PROD POL PIL MOB
   Ongondo FO, 2011, WASTE MANAGE, V31, P1307, DOI 10.1016/j.wasman.2011.01.032
   Ongondo FO, 2011, WASTE MANAGE, V31, P1617, DOI 10.1016/j.wasman.2011.01.031
   Osibanjo O, 2008, ENVIRON IMPACT ASSES, V28, P198, DOI 10.1016/j.eiar.2007.06.002
   Paiano A, 2013, RESOUR CONSERV RECY, V73, P162, DOI 10.1016/j.resconrec.2013.02.008
   Palmieri R, 2014, WASTE MANAGE, V34, P2120, DOI 10.1016/j.wasman.2014.06.003
   Panda NK, 2010, J OTOLARYNGOL-HEAD N, V39, P5, DOI 10.2310/7070.2009.080320
   Rahmani M, 2014, RESOUR CONSERV RECY, V87, P21, DOI 10.1016/j.resconrec.2014.03.009
   Rahmati A, 2009, PERVASIVE MOB COMPUT, V5, P465, DOI 10.1016/j.pmcj.2008.08.003
   Rathore P, 2011, J CLEAN PROD, V19, P1709, DOI 10.1016/j.jclepro.2011.06.016
   Robinson BH, 2009, SCI TOTAL ENVIRON, V408, P183, DOI 10.1016/j.scitotenv.2009.09.044
   Roda C, 2014, ENVIRON SCI POLICY, V37, P204, DOI 10.1016/j.envsci.2013.09.009
   Sahu S, 2008, TECHNOLOGY MONITORIN, P32
   Saifuzzaman M, 2015, ACCIDENT ANAL PREV, V82, P10, DOI 10.1016/j.aap.2015.05.001
   Salama N, 2010, INT J IMPOT RES, V22, P127, DOI 10.1038/ijir.2009.57
   Sarath P, 2015, WASTE MANAGE, V46, P536, DOI 10.1016/j.wasman.2015.09.013
   Savvilotidou V, 2014, RESOUR CONSERV RECY, V92, P108, DOI 10.1016/j.resconrec.2014.09.002
   Sawanishi H, 2015, PROC CIRP, V26, P740, DOI 10.1016/j.procir.2014.07.090
   Shabeer HA, 2012, PROCEDIA ENGINEER, V30, P623, DOI 10.1016/j.proeng.2012.01.907
   Silveira GTR, 2010, WASTE MANAGE, V30, P2278, DOI 10.1016/j.wasman.2010.05.011
   Snowden K, 2005, ENG SUST DEV GUID PR, V2
   Sony Ericsson, 2010, US POW OUR PROD CREA
   Soo VK, 2014, PROC CIRP, V15, P263, DOI 10.1016/j.procir.2014.06.005
   Soonenschein M, 2009, WHY GO GREEN
   Spagnuolo A, 2015, ENERGY, V81, P286, DOI 10.1016/j.energy.2014.12.040
   Sugiyama K, 2016, PROC CIRP, V40, P79, DOI 10.1016/j.procir.2016.01.060
   Thavalingam V, 2016, RESOUR CONSERV RECY, V109, P34, DOI 10.1016/j.resconrec.2016.01.017
   Thomee S, 2011, BMC PUBLIC HEALTH, V11, DOI 10.1186/1471-2458-11-66
   Tombini M, 2013, BRAIN STIMUL, V6, P448, DOI 10.1016/j.brs.2012.07.006
   Torres RP, PERV MOB CO IN PRESS
   Toth AH, 2012, CHINA EU COOPERATION, P263
   Tseng V, SQUARETRADE RES BRIE
   Tutkun E, 2014, PROCD SOC BEHV, V116, P5215, DOI 10.1016/j.sbspro.2014.01.1102
   Uddin A. S. M. I., 2010, J THEOR APPL INF TEC, V1, P95
   van Kleef E, 2010, RISK ANAL, V30, P1002, DOI 10.1111/j.1539-6924.2010.01386.x
   van Weelden E, 2016, J CLEAN PROD, V113, P743, DOI 10.1016/j.jclepro.2015.11.065
   Vats MC, 2015, WASTE MANAGE, V45, P280, DOI 10.1016/j.wasman.2015.06.002
   Vergara EJ, 2016, SUSTAIN COMPUT-INFOR, V4, P118
   Vodafone, 2013, VOD GROUP PLC SUST R
   Wang L, 2013, COMPUT NETW, V57, P3581, DOI 10.1016/j.comnet.2013.08.006
   Welfens MJ, 2016, J CLEAN PROD, V132, P108, DOI 10.1016/j.jclepro.2015.11.082
   WHO E xpert C ommi on the S election and U se of E ssential M edicines, 2005, WORLD REP ROAD INJ P, P37
   Wilhelm M, 2015, J CLEAN PROD, V102, P302, DOI 10.1016/j.jclepro.2015.04.025
   World Health Organization (WHO), 2013, WHAT HLTH RISKS ASS
   Wu BY, 2008, J ENVIRON SCI, V20, P1403, DOI 10.1016/S1001-0742(08)62240-8
   Wu YH, J CLEA PROD A, V108, P271
   Yildirim ME, 2015, KAOHSIUNG J MED SCI, V31, P480, DOI 10.1016/j.kjms.2015.06.006
   Yin JF, 2014, J CLEAN PROD, V65, P517, DOI 10.1016/j.jclepro.2013.10.006
   Yu JL, 2010, ENERG POLICY, V38, P4135, DOI 10.1016/j.enpol.2010.03.041
   Zadok G., 2010, GREEN SWITCH DESIGNI
   Zilberlicht A, 2015, REPROD BIOMED ONLINE, V31, P421, DOI 10.1016/j.rbmo.2015.06.006
NR 138
TC 10
Z9 12
U1 2
U2 45
PU PERGAMON-ELSEVIER SCIENCE LTD
PI OXFORD
PA THE BOULEVARD, LANGFORD LANE, KIDLINGTON, OXFORD OX5 1GB, ENGLAND
SN 1364-0321
J9 RENEW SUST ENERG REV
JI Renew. Sust. Energ. Rev.
PD JAN
PY 2017
VL 67
BP 192
EP 206
DI 10.1016/j.rser.2016.09.011
PG 15
WC Green & Sustainable Science & Technology; Energy & Fuels
WE Science Citation Index Expanded (SCI-EXPANDED)
SC Science & Technology - Other Topics; Energy & Fuels
GA ED7YP
UT WOS:000389088900016
DA 2022-09-16
ER

PT J
AU Hardell, L
   Mild, KH
   Kundi, M
AF Hardell, L
   Mild, KH
   Kundi, M
TI Re: "Long-term mobile phone use and brain tumor risk"
SO AMERICAN JOURNAL OF EPIDEMIOLOGY
LA English
DT Letter
C1 Univ Hosp, Dept Oncol, SE-70185 Orebro, Sweden.
   Univ Orebro, Dept Nat Sci, SE-70182 Orebro, Sweden.
   Natl Inst Working Life, S-90713 Umea, Sweden.
   Inst Environm Hlth, Dept Occupat & Social Hyg, A-1095 Vienna, Austria.
RP Hardell, L (corresponding author), Univ Hosp, Dept Oncol, SE-70185 Orebro, Sweden.
CR Hardell L, 2003, INT J ONCOL, V22, P399
   Lonn S, 2005, AM J EPIDEMIOL, V161, P526, DOI 10.1093/aje/kwi091
NR 2
TC 4
Z9 4
U1 0
U2 2
PU OXFORD UNIV PRESS INC
PI CARY
PA JOURNALS DEPT, 2001 EVANS RD, CARY, NC 27513 USA
SN 0002-9262
J9 AM J EPIDEMIOL
JI Am. J. Epidemiol.
PD SEP 15
PY 2005
VL 162
IS 6
BP 600
EP U7
DI 10.1093/aje/kwi246
PG 2
WC Public, Environmental & Occupational Health
WE Science Citation Index Expanded (SCI-EXPANDED)
SC Public, Environmental & Occupational Health
GA 961XL
UT WOS:000231695000016
PM 16107569
OA Bronze
DA 2022-09-16
ER

PT J
AU Stang, A
   Schmidt-Pokrzywniak, A
   Jockel, KH
AF Stang, A
   Schmidt-Pokrzywniak, A
   Jockel, KH
TI Mobile phone use and acoustic neuromas
SO EPIDEMIOLOGY
LA English
DT Letter
ID BRAIN-TUMORS; RISK; TELEPHONES
C1 Univ Hosp Halle, Inst Med Epidemiol Biometry & Epidemiol, Halle Saale, Germany.
   Univ Hosp Essen, Inst Med Informat Biometry & Epidemiol, Essen, Germany.
RP Stang, A (corresponding author), Univ Hosp Halle, Inst Med Epidemiol Biometry & Epidemiol, Halle Saale, Germany.
EM andreas.stang@medizin.uni-halle.de
CR Auvinen A, 2002, EPIDEMIOLOGY, V13, P356, DOI 10.1097/00001648-200205000-00018
   Hardell L, 2002, EUR J CANCER PREV, V11, P377, DOI 10.1097/00008469-200208000-00010
   Lonn S, 2004, EPIDEMIOLOGY, V15, P653, DOI 10.1097/01.ede.0000142519.00772.bf
   Muscat JE, 2002, NEUROLOGY, V58, P1304, DOI 10.1212/WNL.58.8.1304
   SCHMIDTPOKRZYWN.A, 2004, BMC OPHTHALMOLOGY, V4, P1
   Stang A, 2001, EPIDEMIOLOGY, V12, P7, DOI 10.1097/00001648-200101000-00003
   vanLeeuwen JPPM, 1996, AM J OTOL, V17, P321
NR 7
TC 1
Z9 1
U1 0
U2 1
PU LIPPINCOTT WILLIAMS & WILKINS
PI PHILADELPHIA
PA 530 WALNUT ST, PHILADELPHIA, PA 19106-3621 USA
SN 1044-3983
J9 EPIDEMIOLOGY
JI Epidemiology
PD MAY
PY 2005
VL 16
IS 3
BP 414
EP 415
DI 10.1097/01.ede.0000158819.64085.b2
PG 2
WC Public, Environmental & Occupational Health
WE Science Citation Index Expanded (SCI-EXPANDED)
SC Public, Environmental & Occupational Health
GA 918SR
UT WOS:000228568400023
PM 15824561
DA 2022-09-16
ER

PT J
AU Kutcher, JS
   McCrory, P
   Davis, G
   Ptito, A
   Meeuwisse, WH
   Broglio, SP
AF Kutcher, Jeffrey Scott
   McCrory, Paul
   Davis, Gavin
   Ptito, Alain
   Meeuwisse, Willem H.
   Broglio, Steven P.
TI What evidence exists for new strategies or technologies in the diagnosis
   of sports concussion and assessment of recovery?
SO BRITISH JOURNAL OF SPORTS MEDICINE
LA English
DT Review
ID TRAUMATIC BRAIN-INJURY; NEAR-INFRARED SPECTROSCOPY; PHOTON EMISSION CT;
   IMAGING APPROACH; MILD; SPECT; MEG; PERFORMANCE; MILITARY; BLAST
AB Objective The purpose of this critical review is to summarise the evidence for the following technologies/strategies related to diagnosing or managing sports-related concussion: quantitative EEG, functional neuroimaging, head impact sensors, telemedicine and mobile devices.
   Data sources MEDLINE, PubMed, Cochrane Controlled Trials Registers, SportDiscus, EMBASE, Web of Science and ProQuest databases. Primary search keywords were concussion, sports concussion and mild traumatic brain injury. The keywords used for secondary, topic specific searches were quantitative electroencephalography, qEEG, functionalMRI, magnetoencephalography, near-infrared spectroscopy, positron emission tomography, single photon emissionCT, accelerometer, impact sensor, telemetry, remote monitoring, robotic medicine, telemedicine, mobile device, mobile phone, smart phone and tablet computer.
   Results The primary search produced 8567 publications. The secondary searches produced nine publications that presented original data, included a comparison group in the study design and involved sports-related concussion. Four studies spoke to the potential of qEEG as a diagnostic or management tool, while five studies addressed the potential of fMRI to be used in the same capacity.
   Conclusions Emerging technologies and novel approaches that aid in sports concussion diagnosis and management are being introduced at a rapid rate. While some technologies show promise, their clinical utility remains to be established.
C1 [Kutcher, Jeffrey Scott] Univ Michigan, Dept Neurol, Michigan NeuroSport, Ann Arbor, MI 48103 USA.
   [McCrory, Paul; Davis, Gavin] Florey Inst Neurosci & Mental Hlth, Heidelberg, Vic, Australia.
   [Davis, Gavin] Cabrini Med Ctr, Malvern, Vic, Australia.
   [Ptito, Alain] McGill Univ, Ctr Hlth, Dept Psychol, Montreal, PQ, Canada.
   [Ptito, Alain] Montreal Neurol Hosp & Inst, Cognit Neurosci Unit, Montreal, PQ, Canada.
   [Ptito, Alain] McGill Univ, Dept Neurol & Neurosurg, Montreal, PQ, Canada.
   [Meeuwisse, Willem H.] Sport Injury Prevent Res Ctr, Fac Kinesiol, Calgary, AB, Canada.
   [Meeuwisse, Willem H.] Univ Calgary, Fac Med, Hotchkiss Brain Inst, Calgary, AB, Canada.
   [Broglio, Steven P.] Univ Michigan, Sch Kinesiol, Michigan NeuroSport, Ann Arbor, MI 48109 USA.
RP Kutcher, JS (corresponding author), Univ Michigan, Dept Neurol, Michigan NeuroSport, 2301 Commonwealth Blvd,Room 1031, Ann Arbor, MI 48103 USA.
EM jkutcher@umich.edu
RI McCrory, Paul/Q-8688-2019
OI Davis, Gavin/0000-0001-8293-4496; McCrory, Paul/0000-0003-4850-0568
CR Amyot F, 2012, NEUROIMAGE, V60, P879, DOI 10.1016/j.neuroimage.2012.01.104
   Arciniegas DB, 2011, INT J PSYCHOPHYSIOL, V82, P41, DOI 10.1016/j.ijpsycho.2011.03.004
   Baillargeon A, 2012, BRAIN INJURY, V26, P211, DOI 10.3109/02699052.2012.654590
   Barr WB, 2012, BRAIN INJURY, V26, P58, DOI 10.3109/02699052.2011.608216
   Bonne O, 2003, PSYCHIAT RES-NEUROIM, V124, P141, DOI 10.1016/S0925-4927(03)00109-4
   Broglio SP, 2008, SPORTS MED, V38, P53, DOI 10.2165/00007256-200838010-00005
   Broglio SP, 2007, NEUROSURGERY, V60, P1050, DOI 10.1227/01.NEU.0000255479.90999.C0
   Broglio SP, 2010, MED SCI SPORT EXER, V42, P2064, DOI 10.1249/MSS.0b013e3181dd9156
   Cao C, 2011, CLIN NEUROPHYSIOL, V122, P1314, DOI 10.1016/j.clinph.2010.12.042
   Chen JK, 2004, NEUROIMAGE, V22, P68, DOI 10.1016/j.neuroimage.2003.12.032
   Chen Xi-Ping, 2006, Neurosci Bull, V22, P165
   Chetelat G, 2005, NEUROCASE, V11, P14, DOI 10.1080/13554790490896938
   COHEN D, 1968, SCIENCE, V161, P784, DOI 10.1126/science.161.3843.784
   Curaudeau GA, 2011, NEUROSURG FOCUS, V31, DOI 10.3171/2011.8.FOCUS11186
   Demaerschalk BM, 2009, MAYO CLIN PROC, V84, P53, DOI 10.1016/S0025-6196(11)60808-2
   Eckner JT, 2011, J NEUROTRAUM, V28, P2079, DOI 10.1089/neu.2011.1910
   Girard P, 2007, J REHABIL RES DEV, V44, P1017, DOI 10.1682/JRRD.2006.12.0174
   Gosselin N, 2009, SLEEP MED, V10, P35, DOI 10.1016/j.sleep.2007.11.023
   Gowda NK, 2006, AM J NEURORADIOL, V27, P447
   Greenwald RM, 2008, NEUROSURGERY, V62, P789, DOI 10.1227/01.neu.0000318162.67472.ad
   Greenwald RM, 2012, CLIN J SPORT MED, V22, P83, DOI 10.1097/JSM.0b013e31824cc5d3
   Guskiewicz KM, 2011, EXERC SPORT SCI REV, V39, P4, DOI 10.1097/JES.0b013e318201f53e
   Hattori N, 2009, J NUCL MED, V50, P1054, DOI 10.2967/jnumed.108.060368
   Hofman PAM, 2001, AM J NEURORADIOL, V22, P441
   Huang MX, 2012, NEUROIMAGE, V61, P1067, DOI 10.1016/j.neuroimage.2012.04.029
   Huang MX, 2009, J NEUROTRAUM, V26, P1213, DOI 10.1089/neu.2008.0672
   Jantzen KJ, 2004, AM J NEURORADIOL, V25, P738
   Korn A, 2005, J CLIN NEUROPHYSIOL, V22, P1, DOI 10.1097/01.WNP.0000150973.24324.A7
   Lewine JD, 2007, J HEAD TRAUMA REHAB, V22, P141, DOI 10.1097/01.HTR.0000271115.29954.27
   Lorberboym M, 2002, AM J EMERG MED, V20, P310, DOI 10.1053/ajem.2002.34201
   Lyden P, 1999, STROKE, V30, P2347, DOI 10.1161/01.STR.30.11.2347
   Matthews PM, 2004, J NEUROL NEUROSUR PS, V75, P6
   McCrea M, 2010, J HEAD TRAUMA REHAB, V25, P283, DOI 10.1097/HTR.0b013e3181e67923
   McCrory P, 2009, BRIT J SPORT MED, V43, pI76, DOI 10.1136/bjsm.2009.058248
   Mehrazin M, 2011, HELL J NUCL MED, V14, P243
   Meyer BC, 2008, LANCET NEUROL, V7, P787, DOI 10.1016/S1474-4422(08)70171-6
   Muehllehner G, 2006, PHYS MED BIOL, V51, pR117, DOI 10.1088/0031-9155/51/13/R08
   Mullan B P, 1995, Neuroimaging Clin N Am, V5, P647
   NEDD K, 1993, BRAIN INJURY, V7, P469, DOI 10.3109/02699059309008174
   Peskind ER, 2011, NEUROIMAGE, V54, pS76, DOI 10.1016/j.neuroimage.2010.04.008
   Pulsipher DT, 2011, CURR SPORT MED REP, V10, P14, DOI 10.1249/JSR.0b013e31820711b8
   Shadgan B, 2009, SPECTROSC-INT J, V23, P233, DOI 10.1155/2009/719604
   Slobounov SM, 2011, NEUROIMAGE, V55, P1716, DOI 10.1016/j.neuroimage.2011.01.024
   Slobounov SM, 2010, EXP BRAIN RES, V202, P341, DOI 10.1007/s00221-009-2141-6
   Soul J S, 1999, Semin Pediatr Neurol, V6, P101, DOI 10.1016/S1071-9091(99)80036-9
   Talavage T. M., 2010, J NEUROTRAUMA
   Walkinshaw E, 2011, CAN MED ASSOC J, V183, pE1047, DOI 10.1503/cmaj.109-3942
NR 47
TC 37
Z9 37
U1 0
U2 75
PU BMJ PUBLISHING GROUP
PI LONDON
PA BRITISH MED ASSOC HOUSE, TAVISTOCK SQUARE, LONDON WC1H 9JR, ENGLAND
SN 0306-3674
EI 1473-0480
J9 BRIT J SPORT MED
JI Br. J. Sports Med.
PD APR
PY 2013
VL 47
IS 5
BP 299
EP 303
DI 10.1136/bjsports-2013-092257
PG 6
WC Sport Sciences
WE Science Citation Index Expanded (SCI-EXPANDED)
SC Sport Sciences
GA 105HZ
UT WOS:000316058900009
PM 23479488
DA 2022-09-16
ER

PT J
AU Kundi, M
AF Kundi, M
TI Cellular telephones and brain tumors
SO NEW ENGLAND JOURNAL OF MEDICINE
LA English
DT Letter
ID IRRADIATION
C1 Univ Vienna, A-1095 Vienna, Austria.
RP Kundi, M (corresponding author), Univ Vienna, Waehringer Guertel 18, A-1095 Vienna, Austria.
CR Daentzer D, 1999, ZBL NEUROCHIR, V60, P27
   Loning L, 2000, BLOOD, V95, P2770, DOI 10.1182/blood.V95.9.2770.009k16_2770_2775
   Simmons NE, 1998, NEUROSURGERY, V42, P172, DOI 10.1097/00006123-199801000-00038
   Strojan P, 2000, INT J RADIAT ONCOL, V48, P65, DOI 10.1016/S0360-3016(00)00609-X
NR 4
TC 1
Z9 1
U1 0
U2 1
PU MASSACHUSETTS MEDICAL SOC
PI WALTHAM
PA WALTHAM WOODS CENTER, 860 WINTER ST,, WALTHAM, MA 02451-1413 USA
SN 0028-4793
J9 NEW ENGL J MED
JI N. Engl. J. Med.
PD APR 26
PY 2001
VL 344
IS 17
BP 1331
EP 1332
PG 2
WC Medicine, General & Internal
WE Science Citation Index Expanded (SCI-EXPANDED)
SC General & Internal Medicine
GA 424UM
UT WOS:000168252400018
PM 11336023
DA 2022-09-16
ER

PT J
AU Morgan, L
AF Morgan, L
TI Re: "Long-term mobile phone use and brain tumor risk"
SO AMERICAN JOURNAL OF EPIDEMIOLOGY
LA English
DT Letter
RP Morgan, L (corresponding author), 2202 Francisco St, Berkeley, CA 94709 USA.
CR KLEIHEUS P, 2000, TUMOURS NERVOUS SYST, V10, P17
   Lonn S, 2005, AM J EPIDEMIOL, V161, P526, DOI 10.1093/aje/kwi091
NR 2
TC 0
Z9 0
U1 0
U2 0
PU OXFORD UNIV PRESS INC
PI CARY
PA JOURNALS DEPT, 2001 EVANS RD, CARY, NC 27513 USA
SN 0002-9262
J9 AM J EPIDEMIOL
JI Am. J. Epidemiol.
PD SEP 15
PY 2005
VL 162
IS 6
DI 10.1093/aje/kwi245
PG 2
WC Public, Environmental & Occupational Health
WE Science Citation Index Expanded (SCI-EXPANDED)
SC Public, Environmental & Occupational Health
GA 961XL
UT WOS:000231695000015
OA Bronze
DA 2022-09-16
ER

PT J
AU Lin, JC
AF Lin, James C.
TI INTERPHONE Study of Brain Tumors in Cell-Phone Users' Heads
SO IEEE ANTENNAS AND PROPAGATION MAGAZINE
LA English
DT Article
DE Land mobile radio cellular systems; cancer; biological effects of
   electromagnetic radiation
ID MENINGIOMA; RISK
AB There have been persistent concerns about the possible adverse health effects of cellular mobile telephone radiation. Many scientists working in the field have been awaiting the publication of the final summary INTERPHONE epidemiological study paper, and especially the data on long-term results, to help reach a firm conclusion that there is no or minimal effect on brain-tumor development. Note that brain tumors are known to have a latency of 10 years or longer.
C1 Univ Illinois, Chicago, IL 60607 USA.
RP Lin, JC (corresponding author), Univ Illinois, 851 S Morgan St,M-C 154, Chicago, IL 60607 USA.
EM lin@ece.uic.edu
CR Cardis E, 2007, EUR J EPIDEMIOL, V22, P647, DOI 10.1007/s10654-007-9152-z
   Hours M, 2007, REV EPIDEMIOL SANTE, V55, P321, DOI 10.1016/j.respe.2007.06.002
   Lahkola A, 2008, INT J EPIDEMIOL, V37, P1304, DOI 10.1093/ije/dyn155
   Lahkola A, 2007, INT J CANCER, V120, P1769, DOI 10.1002/ijc.22503
   Lin JC, 2007, IEEE ANTENN PROPAG M, V49, P212, DOI 10.1109/MAP.2007.371028
   *NCI, 2008, NCI CANC B, V5
   Sadetzki S, 2008, AM J EPIDEMIOL, V167, P457, DOI 10.1093/aje/kwm325
   Schuz J, 2006, AM J EPIDEMIOL, V163, P512, DOI 10.1093/aje/kwj068
NR 8
TC 2
Z9 2
U1 1
U2 14
PU IEEE-INST ELECTRICAL ELECTRONICS ENGINEERS INC
PI PISCATAWAY
PA 445 HOES LANE, PISCATAWAY, NJ 08855-4141 USA
SN 1045-9243
EI 1558-4143
J9 IEEE ANTENN PROPAG M
JI IEEE Antennas Propag. Mag.
PD FEB
PY 2009
VL 51
IS 1
BP 182
EP 184
DI 10.1109/MAP.2009.4939064
PG 3
WC Engineering, Electrical & Electronic; Telecommunications
WE Science Citation Index Expanded (SCI-EXPANDED)
SC Engineering; Telecommunications
GA 431UU
UT WOS:000265090500020
DA 2022-09-16
ER

PT J
AU Aydin, D
   Feychting, M
   Schuz, J
   Andersen, TV
   Poulsen, AH
   Prochazka, M
   Klaeboe, L
   Kuehni, CE
   Tynes, T
   Roosli, M
AF Aydin, Denis
   Feychting, Maria
   Schuz, Joachim
   Andersen, Tina Veje
   Poulsen, Aslak Harbo
   Prochazka, Michaela
   Klaeboe, Lars
   Kuehni, Claudia E.
   Tynes, Tore
   Roeoesli, Martin
TI Impact of Random and Systematic Recall Errors and Selection Biasin
   Case-Control Studies on Mobile Phone Use and Brain Tumors in Adolescents
   (CEFALO Study)
SO BIOELECTROMAGNETICS
LA English
DT Article
DE mobile phones; brain tumors; adolescents; recall error; selection bias
ID CELLULAR-TELEPHONE USE; NONDIFFERENTIAL MISCLASSIFICATION;
   SCHOOL-CHILDREN
AB Whether the use of mobile phones is a risk factor for brain tumors in adolescents is currently being studied. Case-control studies investigating this possible relationship are prone to recall error and selection bias. We assessed the potential impact of random and systematic recall error and selection bias on odds ratios (ORs) by performing simulations based on real data from an ongoing case-control study of mobile phones and brain tumor risk in children and adolescents (CEFALO study). Simulations were conducted for two mobile phone exposure categories: regular and heavy use. Our choice of levels of recall error was guided by a validation study that compared objective network operator data with the self-reported amount of mobile phone use in CEFALO. In our validation study, cases overestimated their number of calls by 9% on average and controls by 34%. Cases also overestimated their duration of calls by 52% on average and controls by 163%. The participation rates in CEFALO were 83% for cases and 71% for controls. In a variety of scenarios, the combined impact of recall error and selection bias on the estimated ORs was complex. These simulations are useful for the interpretation of previous case-control studies on brain tumor and mobile phone use in adults as well as for the interpretation of future studies on adolescents. Bioelectromagnetics 32:396-407, 2011. (C) 2011 Wiley-Liss, Inc.
C1 [Aydin, Denis; Roeoesli, Martin] Swiss Trop & Publ Hlth Inst, Dept Epidemiol & Publ Hlth, CH-4002 Basel, Switzerland.
   [Aydin, Denis; Roeoesli, Martin] Univ Basel, Basel, Switzerland.
   [Feychting, Maria; Prochazka, Michaela] Karolinska Inst, Inst Environm Med, Dept Epidemiol, S-10401 Stockholm, Sweden.
   [Schuz, Joachim; Andersen, Tina Veje; Poulsen, Aslak Harbo] Danish Canc Soc, Inst Canc Epidemiol, Copenhagen, Denmark.
   [Schuz, Joachim] Int Agcy Res Canc, Lifestyle & Canc Grp, F-69372 Lyon, France.
   [Klaeboe, Lars; Tynes, Tore] Canc Registry Norway, Oslo, Norway.
   [Kuehni, Claudia E.] Univ Bern, Inst Social & Prevent Med, CH-3012 Bern, Switzerland.
RP Roosli, M (corresponding author), Swiss Trop & Publ Hlth Inst, Dept Epidemiol & Publ Hlth, Socinstr 57,POB 4002, CH-4002 Basel, Switzerland.
EM martin.roosli@unibas.ch
RI Röösli, Martin/A-2658-2008
OI Röösli, Martin/0000-0002-7475-1531; Infanger, Denis/0000-0001-9028-7110;
   Kuehni, Claudia E./0000-0001-8957-2002
FU Swiss Federal Office of Public Health; Swiss Research Foundation on
   Mobile Communication; Swiss National Science Foundation [PDFMP3-122873];
   Danish Strategic Research Council [2103-05-0006/2064-04-0010]; Swedish
   Council for Working Life and Social Research; Swedish Research Council;
   Swedish Cancer Society; Swedish Childhood Cancer Society; Swedish
   Radiation Protection Authority
FX Grant sponsors: Swiss Federal Office of Public Health; Swiss Research
   Foundation on Mobile Communication; Swiss National Science Foundation
   (PDFMP3-122873); Danish Strategic Research Council
   (2103-05-0006/2064-04-0010); Swedish Council for Working Life and Social
   Research; Swedish Research Council; Swedish Cancer Society; Swedish
   Childhood Cancer Society; Swedish Radiation Protection Authority.
CR Ahlbom A, 2009, EPIDEMIOLOGY, V20, P639, DOI 10.1097/EDE.0b013e3181b0927d
   BIRKETT NJ, 1992, AM J EPIDEMIOL, V136, P356, DOI 10.1093/oxfordjournals.aje.a116500
   Bohler E, 2004, EUR J EPIDEMIOL, V19, P1043, DOI 10.1007/s10654-004-2174-x
   Cardis E, 2008, PHYS MED BIOL, V53, P2771, DOI 10.1088/0031-9155/53/11/001
   Cardis E, 2010, INT J EPIDEMIOL, V39, P675, DOI 10.1093/ije/dyq079
   COPELAND KT, 1977, AM J EPIDEMIOL, V105, P488, DOI 10.1093/oxfordjournals.aje.a112408
   DOSEMECI M, 1990, AM J EPIDEMIOL, V132, P746, DOI 10.1093/oxfordjournals.aje.a115716
   DREWS CD, 1990, INT J EPIDEMIOL, V19, P1107, DOI 10.1093/ije/19.4.1107
   GULLEN WH, 1968, PUBLIC HEALTH REP, V83, P914, DOI 10.2307/4593448
   Infante-Rivard C, 2000, AM J EPIDEMIOL, V152, P480, DOI 10.1093/aje/152.5.480
   Inskip PD, 2001, NEW ENGL J MED, V344, P79, DOI 10.1056/NEJM200101113440201
   Inyang I, 2009, BMC MED RES METHODOL, V9, DOI 10.1186/1471-2288-9-36
   KEYS A, 1963, AM J PUBLIC HEALTH N, V53, P1656, DOI 10.2105/AJPH.53.10.1656
   MANN HB, 1947, ANN MATH STAT, V18, P50, DOI 10.1214/aoms/1177730491
   Mezei G, 2007, BIOELECTROMAGNETICS, V28, P309, DOI 10.1002/bem.20270
   NEWELL DJ, 1962, AM J PUBLIC HEALTH N, V52, P1925, DOI 10.2105/AJPH.52.11.1925
   R Development Core Team, 2010, R LANG ENV STAT COMP
   Rothman KJ, MODERN EPIDEMIOLOGY
   Vrijheid M, 2006, J EXPO SCI ENV EPID, V16, P371, DOI 10.1038/sj.jes.7500509
   Vrijheid M, 2009, ANN EPIDEMIOL, V19, P33, DOI 10.1016/j.annepidem.2008.10.006
   Vrijheid M, 2009, J EXPO SCI ENV EPID, V19, P369, DOI 10.1038/jes.2008.27
   WALKER AM, 1985, AM J EPIDEMIOL, V121, P783, DOI 10.1093/oxfordjournals.aje.a114049
   [No title captured]
NR 23
TC 25
Z9 25
U1 0
U2 4
PU WILEY
PI HOBOKEN
PA 111 RIVER ST, HOBOKEN 07030-5774, NJ USA
SN 0197-8462
EI 1521-186X
J9 BIOELECTROMAGNETICS
JI Bioelectromagnetics
PD JUL
PY 2011
VL 32
IS 5
BP 396
EP 407
DI 10.1002/bem.20651
PG 12
WC Biology; Biophysics
WE Science Citation Index Expanded (SCI-EXPANDED); Social Science Citation Index (SSCI)
SC Life Sciences & Biomedicine - Other Topics; Biophysics
GA 775GU
UT WOS:000291447600009
PM 21294138
DA 2022-09-16
ER

PT J
AU Kundi, M
AF Kundi, M
TI Mobile phone use and cancer
SO OCCUPATIONAL AND ENVIRONMENTAL MEDICINE
LA English
DT Article
ID CELLULAR-TELEPHONE USE; RAT-LIVER CARCINOGENESIS;
   CENTRAL-NERVOUS-SYSTEM; INDUCED PRIMARY TUMORS; ELECTROMAGNETIC-FIELDS;
   BRAIN-TUMORS; RADIOFREQUENCY RADIATION; TRANSGENIC MICE; TERM EXPOSURE;
   LONG-TERM
C1 Univ Vienna, Fac Med, Inst Environm Hlth, A-1095 Vienna, Austria.
RP Kundi, M (corresponding author), Univ Vienna, Fac Med, Inst Environm Hlth, Kinderspitalgasse 15, A-1095 Vienna, Austria.
EM Kundi@univie.ac.at
CR Adey WR, 1999, RADIAT RES, V152, P293, DOI 10.2307/3580329
   Adey WR, 2000, CANCER RES, V60, P1857
   ADEY WR, 1997, MOB COMMUN INT, P103
   Auvinen A, 2002, EPIDEMIOLOGY, V13, P356, DOI 10.1097/00001648-200205000-00018
   Bartsch H, 2002, RADIAT RES, V157, P183, DOI 10.1667/0033-7587(2002)157[0183:CETAGL]2.0.CO;2
   BAWIN SM, 1975, ANN NY ACAD SCI, V247, P74, DOI 10.1111/j.1749-6632.1975.tb35984.x
   BLACKMAN CF, 1979, RADIO SCI, V14, P93, DOI 10.1029/RS014i06Sp00093
   Chagnaud JL, 1999, INT J RADIAT BIOL, V75, P1251, DOI 10.1080/095530099139403
   CHOU CK, 1992, BIOELECTROMAGNETICS, V13, P469, DOI 10.1002/bem.2250130605
   de Pomerai D, 2000, NATURE, V405, P417, DOI 10.1038/35013144
   Dreyer NA, 1999, JAMA-J AM MED ASSOC, V282, P1814, DOI 10.1001/jama.282.19.1814-a
   FREY AH, 1975, ANN NY ACAD SCI, V247, P433, DOI 10.1111/j.1749-6632.1975.tb36019.x
   GARAJVRHOVAC V, 1992, MUTAT RES, V281, P181, DOI 10.1016/0165-7992(92)90006-4
   HAIDER T, 1994, MUTAT RES, V324, P65, DOI 10.1016/0165-7992(94)90069-8
   Hardell L, 1999, INT J ONCOL, V15, P113
   Hardell L, 2002, EUR J CANCER PREV, V11, P377, DOI 10.1097/00008469-200208000-00010
   Higashikubo R, 1999, RADIAT RES, V152, P665, DOI 10.2307/3580262
   *ICNIRP, 1998, HEALTH PHYS, V74, P494
   *IEGMP, 2000, MOB PHON HLTH
   Imaida K, 1998, CARCINOGENESIS, V19, P311, DOI 10.1093/carcin/19.2.311
   Imaida K, 1998, JPN J CANCER RES, V89, P995, DOI 10.1111/j.1349-7006.1998.tb00487.x
   Inskip PD, 2001, NEW ENGL J MED, V344, P79, DOI 10.1056/NEJM200101113440201
   Johansen C, 2001, JNCI-J NATL CANCER I, V93, P203, DOI 10.1093/jnci/93.3.203
   Kwee S, 2001, ELECTRO MAGNETOBIOL, V20, P141, DOI 10.1081/JBC-100104139
   Leszczynski D, 2002, DIFFERENTIATION, V70, P120, DOI 10.1046/j.1432-0436.2002.700207.x
   LINLIU S, 1982, BIOELECTROMAGNETICS, V3, P309, DOI 10.1002/bem.2250030303
   Muscat JE, 2000, JAMA-J AM MED ASSOC, V284, P3001, DOI 10.1001/jama.284.23.3001
   Muscat JE, 2002, NEUROLOGY, V58, P1304, DOI 10.1212/WNL.58.8.1304
   *NAT RAD PROT BOAR, 1999, ADV GROUP NON RAD
   OSCAR KJ, 1977, BRAIN RES, V126, P281, DOI 10.1016/0006-8993(77)90726-0
   Persson BRR, 1997, WIREL NETW, V3, P455, DOI 10.1023/A:1019150510840
   Repacholi MH, 1997, RADIAT RES, V147, P631, DOI 10.2307/3579630
   Rothman KJ, 1996, EPIDEMIOLOGY, V7, P303, DOI 10.1097/00001648-199605000-00015
   Salford LG, 1997, WIREL NETW, V3, P463, DOI 10.1023/A:1019102627678
   Schirmacher A, 2000, BIOELECTROMAGNETICS, V21, P338, DOI 10.1002/1521-186X(200007)21:5<338::AID-BEM2>3.3.CO;2-H
   Shallom JM, 2002, J CELL BIOCHEM, V86, P490, DOI 10.1002/jcb.10243
   Stang A, 2001, EPIDEMIOLOGY, V12, P7, DOI 10.1097/00001648-200101000-00003
   Utteridge TD, 2002, RADIAT RES, V158, P357, DOI 10.1667/0033-7587(2002)158[0357:LTEOEP]2.0.CO;2
   Verschaeve L, 1998, MUTAT RES-REV MUTAT, V410, P141, DOI 10.1016/S1383-5742(97)00037-9
   Warren HG, 2003, LARYNGOSCOPE, V113, P663, DOI 10.1097/00005537-200304000-00015
   Weisbrot D, 2003, J CELL BIOCHEM, V89, P48, DOI 10.1002/jcb.10480
   Wrensch M, 2002, NEURO-ONCOLOGY, V4, P278, DOI 10.1093/neuonc/4.4.278
   Zook BC, 2001, RADIAT RES, V155, P572, DOI 10.1667/0033-7587(2001)155[0572:TEOMRR]2.0.CO;2
NR 43
TC 26
Z9 31
U1 1
U2 8
PU BMJ PUBLISHING GROUP
PI LONDON
PA BRITISH MED ASSOC HOUSE, TAVISTOCK SQUARE, LONDON WC1H 9JR, ENGLAND
SN 1351-0711
EI 1470-7926
J9 OCCUP ENVIRON MED
JI Occup. Environ. Med.
PD JUN
PY 2004
VL 61
IS 6
BP 560
EP +
DI 10.1136/oem.2003.007724
PG 12
WC Public, Environmental & Occupational Health
WE Science Citation Index Expanded (SCI-EXPANDED)
SC Public, Environmental & Occupational Health
GA 821YK
UT WOS:000221499100021
PM 15150403
OA Green Published, Bronze
DA 2022-09-16
ER

PT J
AU Ripley, DL
   Russell, ME
   Bergquist, TF
   Tarsney, PS
   Mukherjee, D
AF Ripley, David L.
   Russell, Mary E.
   Bergquist, Thomas F.
   Tarsney, Preya S.
   Mukherjee, Debjani
TI Paternalism, Privacy, and Participation: Cell Phones on the Brain Injury
   Rehabilitation Unit Abatracts
SO PM&R
LA English
DT Editorial Material
C1 [Ripley, David L.; Tarsney, Preya S.; Mukherjee, Debjani] Northwestern Univ, Feinberg Sch Med, 355 E Erie St, Chicago, IL 60611 USA.
   [Ripley, David L.; Tarsney, Preya S.; Mukherjee, Debjani] Northwestern Univ, Shirley Ryan AbilityLab, 355 E Erie St, Chicago, IL 60611 USA.
   [Russell, Mary E.] Univ Texas McGovern Med Sch Houston, Houston, TX USA.
   [Bergquist, Thomas F.] Mayo Clin, Coll Med & Sci, Rochester, MN USA.
RP Mukherjee, D (corresponding author), Northwestern Univ, Feinberg Sch Med, 355 E Erie St, Chicago, IL 60611 USA.; Mukherjee, D (corresponding author), Northwestern Univ, Shirley Ryan AbilityLab, 355 E Erie St, Chicago, IL 60611 USA.
EM dmukherjee@sralab.org
RI Russell, Mary/Y-3626-2019
OI Mukherjee, Debjani/0000-0002-8233-8608; Ripley,
   David/0000-0002-5349-1830
CR Baker-Sparr C, 2018, J HEAD TRAUMA REHAB, V33, pE9, DOI 10.1097/HTR.0000000000000305
   Bergquist T, 2009, BRAIN INJURY, V23, P790, DOI 10.1080/02699050903196688
   Bergquist TF, 2010, TELEMED J E-HEALTH, V16, P417, DOI 10.1089/tmj.2009.0118
   Exelmans L, 2018, J SLEEP RES, V27, DOI 10.1111/jsr.12737
   Feldmann EG., 1973, J PHARM SCI, V62
   Foong YC, 2015, J OCCUP ENVIRON HYG, V12, pD232, DOI 10.1080/15459624.2015.1060330
   Juengst SB, CURRENT TOPICS PHYS
   Meythaler JM, 2001, ARCH PHYS MED REHAB, V82, P1461, DOI 10.1053/apmr.2001.25137
   Morris NP, 2018, J AM ACAD PSYCHIATRY, V46, P224, DOI 10.29158/JAAPL.003760-18
   Sroykham W, 2013, IEEE ENG MED BIO, P1704, DOI 10.1109/EMBC.2013.6609847
   Tsaousides T, 2011, BRAIN INJURY, V25, P1155, DOI 10.3109/02699052.2011.613086
NR 11
TC 1
Z9 1
U1 0
U2 0
PU WILEY
PI HOBOKEN
PA 111 RIVER ST, HOBOKEN 07030-5774, NJ USA
SN 1934-1482
EI 1934-1563
J9 PM&R
JI PM&R
PD JAN
PY 2019
VL 11
IS 1
BP 76
EP 82
DI 10.1002/pmrj.12041
PG 7
WC Rehabilitation; Sport Sciences
WE Science Citation Index Expanded (SCI-EXPANDED)
SC Rehabilitation; Sport Sciences
GA HJ5LW
UT WOS:000457224000014
PM 30703292
OA Bronze
DA 2022-09-16
ER

PT J
AU Frumkin, H
   Jacobson, A
   Gansler, T
   Thun, MJ
AF Frumkin, H
   Jacobson, A
   Gansler, T
   Thun, MJ
TI Cellular phones and risk of brain tumors
SO CA-A CANCER JOURNAL FOR CLINICIANS
LA English
DT Article
ID CENTRAL-NERVOUS-SYSTEM; TELEPHONE; EXPOSURE
C1 Emory Univ, Rollins Sch Publ Hlth, Dept Environm & Occupat Hlth, Atlanta, GA 30322 USA.
   Amer Canc Soc, Atlanta, GA USA.
RP Frumkin, H (corresponding author), Emory Univ, Rollins Sch Publ Hlth, Dept Environm & Occupat Hlth, Atlanta, GA 30322 USA.
OI Frumkin, Howard/0000-0001-7079-3534; Jacobson, Anne/0000-0002-5831-4390
CR Adey WR, 1999, RADIAT RES, V152, P293, DOI 10.2307/3580329
   Adey WR, 2000, CANCER RES, V60, P1857
   Greenlee RT, 2001, CA-CANCER J CLIN, V51, P15, DOI 10.3322/canjclin.51.1.15
   Hardell L, 1999, INT J ONCOL, V15, P113
   Inskip PD, 2001, NEW ENGL J MED, V344, P79, DOI 10.1056/NEJM200101113440201
   Johansen C, 2001, JNCI-J NATL CANCER I, V93, P203, DOI 10.1093/jnci/93.3.203
   LAI H, 1995, BIOELECTROMAGNETICS, V16, P204
   Malyapa RS, 1998, RADIAT RES, V149, P637, DOI 10.2307/3579911
   Muscat JE, 2000, JAMA-J AM MED ASSOC, V284, P3001, DOI 10.1001/jama.284.23.3001
   *NAT HIGHW TRAFF S, 1998, INV SAF IMPL WIR COM
   Preston-Martin S., 1996, CANC EPIDEMIOLOGY PR, P1231
   Redelmeier DA, 1997, NEW ENGL J MED, V336, P453, DOI 10.1056/NEJM199702133360701
   REPACHOLI MH, 1997, ENVIRON HEALTH PERSP, V105, P7565
   Rothman KJ, 1996, EPIDEMIOLOGY, V7, P291, DOI 10.1097/00001648-199605000-00013
   Stang A, 2001, EPIDEMIOLOGY, V12, P7, DOI 10.1097/00001648-200101000-00003
   *US FOOD DRUG ADM, 1999, CONS UPD MOB PHON
NR 16
TC 18
Z9 18
U1 0
U2 6
PU LIPPINCOTT WILLIAMS & WILKINS
PI PHILADELPHIA
PA 530 WALNUT ST, PHILADELPHIA, PA 19106-3621 USA
SN 0007-9235
J9 CA-CANCER J CLIN
JI CA-Cancer J. Clin.
PD MAR-APR
PY 2001
VL 51
IS 2
BP 137
EP 141
DI 10.3322/canjclin.51.2.137
PG 5
WC Oncology
WE Science Citation Index Expanded (SCI-EXPANDED)
SC Oncology
GA 419LE
UT WOS:000167949900005
PM 11577482
OA gold
DA 2022-09-16
ER

PT J
AU Ayanda, OS
   Baba, AA
   Ayanda, OT
AF Ayanda, Olushola S.
   Baba, Alafara A.
   Ayanda, Omolola T.
TI Use of Mobile Phones and Cancer Risk
SO ASIAN PACIFIC JOURNAL OF CANCER PREVENTION
LA English
DT Editorial Material
DE Mobile phones; radio frequency; cancer risk; cancer prevention; health
ID BRAIN-TUMORS
AB Mobile phones work by transmitting and receiving radio frequency microwave radiation. The radio frequency (RF) emitted by mobile phones is stronger than FM radio signal which are known to cause cancer. Though research and evidence available on the risk of cancer by mobile phones does not provide a clear and direct support that mobile phones cause cancers. Evidence does not also support an association between exposure to radio frequency and microwave radiation from mobile phones and direct effects on health. It is however clear that lack of available evidence of cancer as regards the use of mobile phone should not be interpreted as proof of absence of cancer risk, so that excessive use of mobile phones should be taken very seriously and with caution to prevent cancer.
C1 [Ayanda, Olushola S.] Cape Peninsula Univ Technol, Dept Chem, Fac Sci Appl, Cape Town, South Africa.
   [Baba, Alafara A.] Univ Ilorin, Dept Chem, Ilorin, Nigeria.
   [Ayanda, Omolola T.] Consortium Med Lab, Yaba, Lagos State, Nigeria.
RP Ayanda, OS (corresponding author), Cape Peninsula Univ Technol, Dept Chem, Fac Sci Appl, Cape Town, South Africa.
EM osayanda@gmail.com
RI Ayanda, Olushola/AHE-1788-2022; Ayanda, Olushola Sunday/AHE-1791-2022
OI Ayanda, Olushola Sunday/0000-0001-8022-8010
CR [Anonymous], 2010, BBC NEWS
   Arora R., 2008, BEST PRACTICES E WAS
   Cardis E, 2010, INT J EPIDEMIOL, V39, P675, DOI 10.1093/ije/dyq079
   Christensen HC, 2005, NEUROLOGY, V64, P1189, DOI 10.1212/01.WNL.0000156351.72313.D3
   Deltour I, 2009, J NATL CANCER I, V101, P1721, DOI 10.1093/jnci/djp415
   Hardell L, 2009, INT J ONCOL, V35, P5, DOI 10.3892/ijo_00000307
   International Telecommunication Union, 2008, GLOB ICT DEV ICT DAT
   International Telecommunication Union, 2009, INF SOC STAT PROF 20
   Jenny CA, 2010, J ECON PERSPECT, V24, P207
   Kamberovic Z, 2009, 2323 ASS MET ENG SER
   Medical Information - Health and medical information, 2009, MOB PHON CAN CAUS CA
   National Cancer Institute, 2011, CELL PHON CANC RISK
   PubMed Health, 2010, CANC
   Wikipedia, MOB PHON RAD HLTH
   World Health Organization, 2011, INT STAT CLASS DIS R, P1
NR 15
TC 6
Z9 7
U1 3
U2 33
PU ASIAN PACIFIC ORGANIZATION CANCER PREVENTION
PI GYEONGGI-DO
PA APJCP HEAD OFFICE, KOREAN NATL CANCER CENTER, 323 ILAN -RO,
   ILSANDONG-GU, GOYANG-SI, GYEONGGI-DO, 410-769, SOUTH KOREA
SN 1513-7368
J9 ASIAN PAC J CANCER P
JI Asian Pac. J. Cancer Prev.
PY 2012
VL 13
IS 1
BP 403
EP 406
DI 10.7314/APJCP.2012.13.1.403
PG 4
WC Oncology
WE Science Citation Index Expanded (SCI-EXPANDED)
SC Oncology
GA 942SL
UT WOS:000304067200073
PM 22502711
OA gold
DA 2022-09-16
ER

PT J
AU Davidson, JA
AF Davidson, JA
TI Brain tumours and mobile phones?
SO MEDICAL JOURNAL OF AUSTRALIA
LA English
DT Letter
C1 Fremantle Hosp, Murdoch Med Clin, Murdoch, WA 6150, Australia.
RP Davidson, JA (corresponding author), Fremantle Hosp, Murdoch Med Clin, Suite 42,2nd Floor,100 Murdoch Dr, Murdoch, WA 6150, Australia.
NR 0
TC 12
Z9 12
U1 0
U2 1
PU AUSTRALASIAN MED PUBL CO LTD
PI SYDNEY
PA LEVEL 1, 76 BERRY ST, SYDNEY, NSW 2060, AUSTRALIA
SN 0025-729X
J9 MED J AUSTRALIA
JI Med. J. Aust.
PD JAN 5
PY 1998
VL 168
IS 1
BP 48
EP 48
DI 10.5694/j.1326-5377.1998.tb123359.x
PG 1
WC Medicine, General & Internal
WE Science Citation Index Expanded (SCI-EXPANDED)
SC General & Internal Medicine
GA YR258
UT WOS:000071476800026
PM 9451404
DA 2022-09-16
ER

PT J
AU Davidson, JA
AF Davidson, JA
TI Brain tumours and mobile phones?
SO MEDICAL JOURNAL OF AUSTRALIA
LA English
DT Letter
C1 Fremantle Hosp, Murdoch Med Clin, Murdoch, WA 6150, Australia.
RP Davidson, JA (corresponding author), Fremantle Hosp, Murdoch Med Clin, Murdoch, WA 6150, Australia.
CR BERENBLUM I, 1947, BRIT J CANCER, V1, P383, DOI 10.1038/bjc.1947.36
   Davidson JA, 1998, MED J AUSTRALIA, V168, P48, DOI 10.5694/j.1326-5377.1998.tb123359.x
   Fleury A, 1997, CANCER, V79, P1195, DOI 10.1002/(SICI)1097-0142(19970315)79:6<1195::AID-CNCR19>3.0.CO;2-V
   GRIEG NH, 1990, J NATL CANCER I, V82, P1621
   KALLIO M, 1991, CANCER-AM CANCER SOC, V68, P1394, DOI 10.1002/1097-0142(19910915)68:6<1394::AID-CNCR2820680636>3.0.CO;2-8
   WERNER MH, 1995, CANCER, V76, P1634, DOI 10.1002/1097-0142(19951101)76:9<1634::AID-CNCR2820760921>3.0.CO;2-0
NR 6
TC 0
Z9 0
U1 0
U2 0
PU AUSTRALASIAN MED PUBL CO LTD
PI SYDNEY
PA LEVEL 1, 76 BERRY ST, SYDNEY, NSW 2060, AUSTRALIA
SN 0025-729X
J9 MED J AUSTRALIA
JI Med. J. Aust.
PD MAR 16
PY 1998
VL 168
IS 6
BP 310
EP 310
DI 10.5694/j.1326-5377.1998.tb140173.x
PG 1
WC Medicine, General & Internal
WE Science Citation Index Expanded (SCI-EXPANDED)
SC General & Internal Medicine
GA ZF466
UT WOS:000072900300018
DA 2022-09-16
ER

PT J
AU Hardell, L
   Mild, KH
AF Hardell, L
   Mild, KH
TI Cellular telephones and risk of brain tumours
SO LANCET
LA English
DT Letter
ID TUMORS
C1 Orebro Med Ctr, Dept Oncol, S-70185 Orebro, Sweden.
   Natl Inst Working Life, Umea, Sweden.
   Univ Orebro, Dept Nat Sci, Orebro, Sweden.
RP Hardell, L (corresponding author), Orebro Med Ctr, Dept Oncol, S-70185 Orebro, Sweden.
CR Ahlbom A, 1999, INT J ONCOL, V15, P1045
   Hardell L, 1999, INT J ONCOL, V15, P113
   Hardell L, 1999, INT J ONCOL, V15, P1045
   Rothman KJ, 2000, LANCET, V356, P1837, DOI 10.1016/S0140-6736(00)03244-X
NR 4
TC 2
Z9 2
U1 0
U2 2
PU LANCET LTD
PI LONDON
PA 84 THEOBALDS RD, LONDON WC1X 8RR, ENGLAND
SN 0140-6736
J9 LANCET
JI Lancet
PD MAR 24
PY 2001
VL 357
IS 9260
BP 960
EP 961
DI 10.1016/S0140-6736(05)71663-9
PG 2
WC Medicine, General & Internal
WE Science Citation Index Expanded (SCI-EXPANDED)
SC General & Internal Medicine
GA 413RG
UT WOS:000167625300049
PM 11289377
DA 2022-09-16
ER

PT J
AU Borghesi, JL
AF Borghesi, JL
TI Brain tumours and mobile phones?
SO MEDICAL JOURNAL OF AUSTRALIA
LA English
DT Letter
RP Borghesi, JL (corresponding author), 9 Summit Dr, Eaglemont, Vic 3084, Australia.
CR BORGHESL J, 1995, THESIS U MELBOURNE M
   Davidson JA, 1998, MED J AUSTRALIA, V168, P48, DOI 10.5694/j.1326-5377.1998.tb123359.x
   KUMAR PP, 1987, CANCER, V59, P1274, DOI 10.1002/1097-0142(19870401)59:7<1274::AID-CNCR2820590708>3.0.CO;2-H
   WACHOLDER S, 1994, AM J EPIDEMIOL, V140, P303, DOI 10.1093/oxfordjournals.aje.a117252
NR 4
TC 1
Z9 1
U1 0
U2 0
PU AUSTRALASIAN MED PUBL CO LTD
PI SYDNEY
PA LEVEL 1, 76 BERRY ST, SYDNEY, NSW 2060, AUSTRALIA
SN 0025-729X
J9 MED J AUSTRALIA
JI Med. J. Aust.
PD MAR 16
PY 1998
VL 168
IS 6
BP 308
EP 309
DI 10.5694/j.1326-5377.1998.tb140169.x
PG 2
WC Medicine, General & Internal
WE Science Citation Index Expanded (SCI-EXPANDED)
SC General & Internal Medicine
GA ZF466
UT WOS:000072900300014
PM 9549542
DA 2022-09-16
ER

PT J
AU Lonn, S
   Ahlbom, A
   Hall, P
   Feychting, M
AF Lonn, S
   Ahlbom, A
   Hall, P
   Feychting, M
CA Swedish Interphone Study Grp
TI Long-term mobile phone use and brain tumor risk
SO AMERICAN JOURNAL OF EPIDEMIOLOGY
LA English
DT Article
DE case-control studies; cellular phone; glioma; meningioma
ID CELLULAR-TELEPHONE; EXPOSURE; HEAD; SAR
AB Handheld mobile phones were introduced in Sweden during the late 1980s. The purpose of this population-based, case-control study was to test the hypothesis that long-term mobile phone use increases the risk of brain tumors. The authors identified all cases aged 20-69 years who were diagnosed with glioma or meningioma during 2000-2002 in certain parts of Sweden. Randomly selected controls were stratified on age, gender, and residential area. Detailed information about mobile phone use was collected from 371 (74%) glioma and 273 (85%) meningioma cases and 674 (71%) controls. For regular mobile phone use, the odds ratio was 0.8 (95% confidence interval: 0.6, 1.0) for glioma and 0.7 (95% confidence interval: 0.5, 0.9) for meningioma. Similar results were found for more than 10 years' duration of mobile phone use. No risk increase was found for ipsilateral phone use for tumors located in the temporal and parietal lobes. Furthermore, the odds ratio did not increase, regardless of tumor histology, type of phone, and amount of use. This study includes a large number of long-term mobile phone users, and the authors conclude that the data do not support the hypothesis that mobile phone use is related to an increased risk of glioma or meningioma.
C1 Karolinska Inst, Inst Environm Med, S-17177 Stockholm, Sweden.
   Karolinska Inst, Dept Med Epidemiol & Biostat, Stockholm, Sweden.
RP Lonn, S (corresponding author), Karolinska Inst, Inst Environm Med, Box 210, S-17177 Stockholm, Sweden.
EM Stefan.Lonn@imm.ki.se
CR Auvinen A, 2002, EPIDEMIOLOGY, V13, P356, DOI 10.1097/00001648-200205000-00018
   Bit-Babik G, 2003, RADIAT RES, V159, P550, DOI 10.1667/0033-7587(2003)159[0550:EOTSIT]2.0.CO;2
   Breslow NE., 1980, IARC SCI PUBLICATION, V32
   Cardis E, 1999, RADIAT PROT DOSIM, V83, P179, DOI 10.1093/oxfordjournals.rpd.a032657
   DIMBYLOW PJ, 1994, PHYS MED BIOL, V39, P1537, DOI 10.1088/0031-9155/39/10/003
   Hardell L, 1999, INT J ONCOL, V15, P113
   Hardell L, 2003, INT J ONCOL, V22, P399
   *IEGMP, 2000, MOB PHON HLTH
   Inskip PD, 2001, NEW ENGL J MED, V344, P79, DOI 10.1056/NEJM200101113440201
   Johansen C, 2001, JNCI-J NATL CANCER I, V93, P203, DOI 10.1093/jnci/93.3.203
   KLEIHAUS P, 1997, PATHOLOGY GENETICS T
   Lonn S, 2004, EPIDEMIOLOGY, V15, P653, DOI 10.1097/01.ede.0000142519.00772.bf
   Lonn S, 2004, OCCUP ENVIRON MED, V61, P769, DOI 10.1136/oem.2003.012567
   Lonn S, 2004, INT J CANCER, V108, P450, DOI 10.1002/ijc.11578
   MUSCAT JE, 2000, JAMA-J AM MED ASSOC, V284, P300
   *NRPB, 2003, HLTH EFF RAD EL FIEL
   Rothman KJ, 1996, EPIDEMIOLOGY, V7, P291, DOI 10.1097/00001648-199605000-00013
   *SSI, 2003, 00185402 SSI SWED RA
   United Nations Scientific Committee on the Effects of Atomic Radiation (UNSCEAR), 2000, REPORT GEN ASSEMBLY
NR 19
TC 140
Z9 151
U1 0
U2 30
PU OXFORD UNIV PRESS INC
PI CARY
PA JOURNALS DEPT, 2001 EVANS RD, CARY, NC 27513 USA
SN 0002-9262
J9 AM J EPIDEMIOL
JI Am. J. Epidemiol.
PD MAR 15
PY 2005
VL 161
IS 6
BP 526
EP 535
DI 10.1093/aje/kwi091
PG 10
WC Public, Environmental & Occupational Health
WE Science Citation Index Expanded (SCI-EXPANDED)
SC Public, Environmental & Occupational Health
GA 903DQ
UT WOS:000227406100004
PM 15746469
OA Bronze
DA 2022-09-16
ER

PT J
AU Alahmad, YM
   Aljaber, M
   Saleh, AI
   Yalcin, HC
   Aboulkassim, T
   Yasmeen, A
   Batist, G
   Al Moustafa, AE
AF Alahmad, Yaman M.
   Aljaber, Mohammed
   Saleh, Alaaeldin I.
   Yalcin, Huseyin C.
   Aboulkassim, Tahar
   Yasmeen, Amber
   Batist, Gerald
   Al Moustafa, Ala-Eddin
TI Effect of cell-phone radiofrequency on angiogenesis and cell invasion in
   human head and neck cancer cells
SO HEAD AND NECK-JOURNAL FOR THE SCIENCES AND SPECIALTIES OF THE HEAD AND
   NECK
LA English
DT Article
DE angiogenesis; cancer progression; cell invasion; cell phone; Erk1; Erk2;
   radiofrequency
ID BRAIN-TUMORS; MOBILE; METASTASIS; PROMOTES; PATHWAY
AB Background
   Today, the cell phone is the most widespread technology globally. However, the outcome of cell-phone radiofrequency on head and neck cancer progression has not yet been explored.
   MethodsResultsThe chorioallantoic membrane (CAM) and human head and neck cancer cell lines, FaDu and SCC25, were used to explore the outcome of cell-phone radiofrequency on angiogenesis, cell invasion, and colony formation of head and neck cancer cells, respectively. Western blot analysis was used to investigate the impact of the cell phone on the regulation of E-cadherin and Erk1/Erk2 genes.
   Our data revealed that cell-phone radiofrequency promotes angiogenesis of the CAM. In addition, the cell phone enhances cell invasion and colony formation of human head and neck cancer cells; this is accompanied by a downregulation of E-cadherin expression. More significantly, we found that the cell phone can activate Erk1/Erk2 in our experimental models.
   ConclusionOur investigation reveals that cell-phone radiofrequency could enhance head and neck cancer by stimulating angiogenesis and cell invasion via Erk1/Erk2 activation.
C1 [Alahmad, Yaman M.; Aljaber, Mohammed; Saleh, Alaaeldin I.; Al Moustafa, Ala-Eddin] Qatar Univ, Coll Med, Doha, Qatar.
   [Yalcin, Huseyin C.; Al Moustafa, Ala-Eddin] Qatar Univ, Biomed Res Ctr, Doha, Qatar.
   [Aboulkassim, Tahar; Yasmeen, Amber; Batist, Gerald] Sir Mortimer B Davis Jewish Hosp, Lady Davis Inst Med Res, Segal Canc Ctr, Montreal, PQ, Canada.
   [Batist, Gerald; Al Moustafa, Ala-Eddin] McGill Univ, Oncol Dept, Montreal, PQ, Canada.
   [Al Moustafa, Ala-Eddin] Syrian Soc Canc, Syrian Res Canc Ctr, Aleppo, Syria.
RP Al Moustafa, AE (corresponding author), Qatar Univ, Coll Med, Doha, Qatar.
EM aalmoustafa@qu.edu.qa
RI Yalcin, Huseyin/AEI-3765-2022
OI Al Moustafa, Ala-Eddin/0000-0003-4452-3439
CR Al Moustafa Ala-Eddin, 2012, Front Biosci (Schol Ed), V4, P671
   Aydin D, 2011, JNCI-J NATL CANCER I, V103, P1264, DOI 10.1093/jnci/djr244
   Cam ST, 2012, INT J RADIAT BIOL, V88, P420, DOI 10.3109/09553002.2012.666005
   Hardell L, 2017, PLOS ONE, V12, DOI 10.1371/journal.pone.0185461
   Hardell Lennart, 2013, Reviews on Environmental Health, V28, P97, DOI 10.1515/reveh-2013-0006
   Hou X, 2016, TUMOR BIOL, V37, P641, DOI 10.1007/s13277-015-3825-0
   Ji WB, 2016, INT J ONCOL, V49, P181, DOI 10.3892/ijo.2016.3519
   Jiang YZ, 2013, BIOL REPROD, V88, DOI 10.1095/biolreprod.113.108225
   Karaca E, 2012, J NEURO-ONCOL, V106, P53, DOI 10.1007/s11060-011-0644-z
   Levis AG, 2011, ENVIRON HEALTH-GLOB, V10, DOI 10.1186/1476-069X-10-59
   Liu F, 2017, MOL CELL BIOCHEM, V424, P57, DOI 10.1007/s11010-016-2842-7
   Lu YH, 2014, PLOS ONE, V9, DOI 10.1371/journal.pone.0108318
   Ma ZN, 2016, ONCOTARGET, V7, P66558, DOI 10.18632/oncotarget.11684
   Masuda M, 2016, AM J CANCER RES, V6, P1149
   Niit Maximilian, 2015, BioMolecular Concepts, V6, P383, DOI 10.1515/bmc-2015-0022
   Repacholi MH, 2012, BIOELECTROMAGNETICS, V33, P187, DOI 10.1002/bem.20716
   Roman D, 2013, NANOMED-NANOTECHNOL, V9, P945, DOI 10.1016/j.nano.2013.03.010
   Siqueira EC, 2016, J ORAL PATHOL MED, V45, P682, DOI 10.1111/jop.12434
   Szmigielski S, 2013, ELECTROMAGN BIOL MED, V32, P273, DOI 10.3109/15368378.2012.701192
   Torres AF, 2014, ANAL CELL PATHOL AMS, V2014
   Wojcik DP, 2016, CANCER EPIDEMIOL, V44, P123, DOI 10.1016/j.canep.2016.08.007
   Yang M, 2017, PLOS ONE, V12, DOI 10.1371/journal.pone.0175136
   Yasmeen A, 2010, J ONCOL, V2010, DOI 10.1155/2010/530130
NR 23
TC 3
Z9 3
U1 0
U2 15
PU WILEY
PI HOBOKEN
PA 111 RIVER ST, HOBOKEN 07030-5774, NJ USA
SN 1043-3074
EI 1097-0347
J9 HEAD NECK-J SCI SPEC
JI Head Neck-J. Sci. Spec. Head Neck
PD OCT
PY 2018
VL 40
IS 10
BP 2166
EP 2171
DI 10.1002/hed.25210
PG 6
WC Otorhinolaryngology; Surgery
WE Science Citation Index Expanded (SCI-EXPANDED)
SC Otorhinolaryngology; Surgery
GA GX8WV
UT WOS:000448076700006
PM 29756334
DA 2022-09-16
ER

PT J
AU Schuz, J
   Bohler, E
   Berg, G
   Schlehofer, B
   Hettinger, I
   Schlaefer, K
   Wahrendorf, J
   Kunna-Grass, K
   Blettner, M
AF Schuz, J
   Bohler, E
   Berg, G
   Schlehofer, B
   Hettinger, I
   Schlaefer, K
   Wahrendorf, J
   Kunna-Grass, K
   Blettner, M
TI Cellular phones, cordless phones, and the risks of glioma and meningioma
   (Interphone Study Group, Germany)
SO AMERICAN JOURNAL OF EPIDEMIOLOGY
LA English
DT Article
DE brain neoplasms; cellular phone; electromagnetic fields; glioma;
   meningioma; telephone
ID BRAIN-TUMORS; TELEPHONE USE; VALIDATION; EXPOSURE; CANCERS; HEAD
AB The widespread use of cellular telephones has generated concern about possible adverse health effects, particularly brain tumors. In this population-based case-control study carried out in three regions of Germany, all incident cases of glioma and meningioma among patients aged 30-69 years were ascertained during 2000-2003. Controls matched on age, gender, and region were randomly drawn from population registries. In total, 366 glioma cases, 381 meningioma cases, and 1,494 controls were interviewed. Overall use of a cellular phone was not associated with brain tumor risk; the respective odds ratios were 0.98 (95% confidence interval (CI): 0.74, 1.29) for glioma and 0.84 (95% CI: 0.62, 1.13) for meningioma. Among persons who had used cellular phones for 10 or more years, increased risk was found for glioma (odds ratio = 2.20, 95% CI: 0.94, 5.11) but not for meningioma (odds ratio = 1.09, 95% CI: 0.35, 3.37). No excess of temporal glioma (p = 0.41) or meningioma (p = 0.43) was observed in cellular phone users as compared with nonusers. Cordless phone use was not related to either glioma risk or meningioma risk. In conclusion, no overall increased risk of glioma or meningioma was observed among these cellular phone users; however, for long-term cellular phone users, results need to be confirmed before firm conclusions can be drawn.
C1 Danish Canc Soc, Inst Canc Epidemiol, DK-2100 Copenhagen, Denmark.
   Johannes Gutenberg Univ Mainz, Inst Med Biostat Epidemiol & Informat, D-6500 Mainz, Germany.
   Univ Bielefeld, Fac Publ Hlth, Dept Epidemiol & Int Publ Hlth, D-4800 Bielefeld, Germany.
   German Canc Res Ctr, Environm Epidemiol Unit, D-6900 Heidelberg, Germany.
RP Schuz, J (corresponding author), Danish Canc Soc, Inst Canc Epidemiol, Strandblvd 49, DK-2100 Copenhagen, Denmark.
EM joachim@cancer.dk
RI Münster, Eva/AAW-7960-2021; Berg-Beckhoff, Gabriele/AAG-4555-2021;
   Münster, Eva/I-5217-2017
OI Münster, Eva/0000-0002-5286-7322; Berg-Beckhoff,
   Gabriele/0000-0003-1614-938X
CR Ahrens W., 1998, MESSUNG SOZIODEMOGRA
   Auvinen A, 2002, EPIDEMIOLOGY, V13, P356, DOI 10.1097/00001648-200205000-00018
   Berg G, 2005, J EXPO ANAL ENV EPID, V15, P217, DOI 10.1038/sj.jea.7500390
   Cardis E, 1999, RADIAT PROT DOSIM, V83, P179, DOI 10.1093/oxfordjournals.rpd.a032657
   Christensen HC, 2005, NEUROLOGY, V64, P1189, DOI 10.1212/01.WNL.0000156351.72313.D3
   DIMBYLOW PJ, 1994, PHYS MED BIOL, V39, P1537, DOI 10.1088/0031-9155/39/10/003
   Hardell L, 1999, INT J ONCOL, V15, P113
   Hardell L, 2005, NEUROEPIDEMIOLOGY, V25, P120, DOI 10.1159/000086354
   Hardell L, 2002, EUR J CANCER PREV, V11, P377, DOI 10.1097/00008469-200208000-00010
   Inskip PD, 2001, NEW ENGL J MED, V344, P79, DOI 10.1056/NEJM200101113440201
   Johansen C, 2001, JNCI-J NATL CANCER I, V93, P203, DOI 10.1093/jnci/93.3.203
   Lahkola A, 2005, ANN EPIDEMIOL, V15, P321, DOI 10.1016/j.annepidem.2004.12.009
   Lonn S, 2005, AM J EPIDEMIOL, V161, P526, DOI 10.1093/aje/kwi091
   Lonn S, 2004, INT J CANCER, V108, P450, DOI 10.1002/ijc.11578
   Muscat JE, 2000, JAMA-J AM MED ASSOC, V284, P3001, DOI 10.1001/jama.284.23.3001
   Preston-Martin S., 1996, CANC EPIDEMIOLOGY PR, P1231
   Samkange-Zeeb F, 2004, J EXPO ANAL ENV EPID, V14, P245, DOI 10.1038/sj.jea.7500321
   Schuz J, 2000, J EXPO ANAL ENV EPID, V10, P600, DOI 10.1038/sj.jea.7500115
   SIENKIEWICZ ZJ, 2005, PUBLICATION NATL RAD
   Stokes ME., 2000, CATEGORICAL DATA ANA, V2
NR 20
TC 136
Z9 147
U1 0
U2 11
PU OXFORD UNIV PRESS INC
PI CARY
PA JOURNALS DEPT, 2001 EVANS RD, CARY, NC 27513 USA
SN 0002-9262
EI 1476-6256
J9 AM J EPIDEMIOL
JI Am. J. Epidemiol.
PD MAR 15
PY 2006
VL 163
IS 6
BP 512
EP 520
DI 10.1093/aje/kwj068
PG 9
WC Public, Environmental & Occupational Health
WE Science Citation Index Expanded (SCI-EXPANDED)
SC Public, Environmental & Occupational Health
GA 018NE
UT WOS:000235770400003
PM 16443797
OA Bronze
DA 2022-09-16
ER

PT J
AU Inyang, I
   Benke, G
   Dimitriadis, C
   Simpson, P
   McKenzie, R
   Abramson, M
AF Inyang, Imo
   Benke, Geza
   Dimitriadis, Christina
   Simpson, Pamela
   McKenzie, Ray
   Abramson, Michael
TI Predictors of mobile telephone use and exposure analysis in Australian
   adolescents
SO JOURNAL OF PAEDIATRICS AND CHILD HEALTH
LA English
DT Article
DE adolescents; epidemiology; exposure assessment; personality;
   radiofrequency radiation
ID CELL PHONE USE; BRAIN-TUMORS; CORDLESS TELEPHONES; ACOUSTIC NEUROMA;
   COMMUNICATION TECHNOLOGY; SCHOOL-CHILDREN; POOLED ANALYSIS; RISK;
   POPULATION; INTERPHONE
C1 [Inyang, Imo] Monash Univ, Sch Publ Hlth & Prevent Med, Dept Epidemiol & Prevent Med, Melbourne, Vic 3004, Australia.
   [Inyang, Imo; Benke, Geza; McKenzie, Ray; Abramson, Michael] ACRBR, Melbourne, Vic, Australia.
RP Inyang, I (corresponding author), Monash Univ, Sch Publ Hlth & Prevent Med, Dept Epidemiol & Prevent Med, Melbourne, Vic 3004, Australia.
EM Imo.Inyang@med.monash.edu.au
RI Abramson, Michael/AAQ-2671-2020
OI Abramson, Michael/0000-0002-9954-0538
FU National Health and Medical Research Council of Australia; SCERH at
   Monash University [2004/945]
FX The MoRPhEUS study and Dr Benke are supported by the National Health and
   Medical Research Council of Australia. The authors thank Mr Steve Haas,
   Ms Suzy Giuliano and Ms Juliet Mutheu for their help with data
   collection. Karen Lake is acknowledged for the illustration of an
   adolescent school girl using a mobile phone for a voice call in Figure
   1. We thank Associate Professor Rory Wolfe for his help with Figure 2.
   This study was approved by the SCERH at Monash University (Reference:
   Human ethics 2004/945).
CR *ABS, 2001, SOC IND AR, V2008
   *ABS, 2008, 2006 CENS DAT LOC
   Allin M, 2006, PEDIATRICS, V117, P309, DOI 10.1542/peds.2005-0539
   Auvinen A, 2002, EPIDEMIOLOGY, V13, P356, DOI 10.1097/00001648-200205000-00018
   Berg G, 2005, J EXPO ANAL ENV EPID, V15, P217, DOI 10.1038/sj.jea.7500390
   Bianchi A, 2005, CYBERPSYCHOL BEHAV, V8, P39, DOI 10.1089/cpb.2005.8.39
   Bit-Babik G, 2003, RADIAT RES, V159, P550, DOI 10.1667/0033-7587(2003)159[0550:EOTSIT]2.0.CO;2
   Bohler E, 2004, EUR J EPIDEMIOL, V19, P1043, DOI 10.1007/s10654-004-2174-x
   Cardis E, 2007, EUR J EPIDEMIOL, V22, P647, DOI 10.1007/s10654-007-9152-z
   *CATH ED OFF MELB, 2002, AFF CATH SCH VICT, V2009
   Charlton T, 2002, EMOTIONAL BEHAV DIFF, V7, P152, DOI DOI 10.1080/13632750200507013
   Christensen HC, 2004, AM J EPIDEMIOL, V159, P277, DOI 10.1093/aje/kwh032
   Christensen HC, 2005, NEUROLOGY, V64, P1189, DOI 10.1212/01.WNL.0000156351.72313.D3
   Divan HA, 2008, EPIDEMIOLOGY, V19, P523, DOI 10.1097/EDE.0b013e318175dd47
   Eysenck H., 1975, MANUAL EYSENCK PERSO
   Feychting M, 2006, EPIDEMIOLOGY, V17, pS74, DOI 10.1097/00001648-200611001-00167
   Geller G, 2003, J ADOLESCENT HEALTH, V32, P260, DOI 10.1016/S1054-139X(02)00459-7
   Griffiths M., 2003, MISFORTUNE MISMANAGE
   Haarala C, 2005, BIOELECTROMAGNETICS, pS144, DOI 10.1002/bem.20142
   Hardell L, 2006, INT J ONCOL, V28, P509
   Hardell L, 2004, OCCUP ENVIRON MED, V61, P675, DOI 10.1136/oem.2003.011262
   Hardell L, 2006, ENVIRON RES, V100, P232, DOI 10.1016/j.envres.2005.04.006
   Hardell L, 2005, EPIDEMIOLOGY, V16, P415, DOI 10.1097/01.ede.0000153642.35577.57
   Hardell L, 2003, INT J ONCOL, V22, P399
   Hardell L, 2002, EUR J CANCER PREV, V11, P377, DOI 10.1097/00008469-200208000-00010
   Hardell L, 2006, INT ARCH OCC ENV HEA, V79, P630, DOI 10.1007/s00420-006-0088-5
   Independent Expert Group on Mobile Phones, 2000, MOB PHON HLTH
   Inyang I, 2009, AUSTRALAS PHYS ENG S, V32, P62, DOI 10.1007/BF03178630
   Inyang I, 2008, J EXPO SCI ENV EPID, V18, P134, DOI 10.1038/sj.jes.7500555
   Kheifets L, 2008, RADIAT PROT DOSIM, V132, P139, DOI 10.1093/rpd/ncn260
   Kheifets L, 2005, PEDIATRICS, V116, pE303, DOI 10.1542/peds.2004-2541
   Koivusilta LK, 2007, SCAND J PUBLIC HEALT, V35, P95, DOI 10.1080/14034940600868721
   Lajunen HR, 2007, BMC PUBLIC HEALTH, V7, DOI 10.1186/1471-2458-7-24
   Leena K, 2005, J ADOLESCENCE, V28, P35, DOI 10.1016/j.adolescence.2004.05.004
   Lonn S, 2004, EPIDEMIOLOGY, V15, P653, DOI 10.1097/01.ede.0000142519.00772.bf
   Mezei G, 2007, BIOELECTROMAGNETICS, V28, P309, DOI 10.1002/bem.20270
   Pileggi C, 2006, J PEDIATR-US, V148, P527, DOI 10.1016/j.jpeds.2005.11.017
   Preece AW, 2005, BIOELECTROMAGNETICS, pS138, DOI 10.1002/bem.20128
   Samkange-Zeeb F, 2004, J EXPO ANAL ENV EPID, V14, P245, DOI 10.1038/sj.jea.7500321
   Schoemaker MJ, 2005, BRIT J CANCER, V93, P842, DOI 10.1038/sj.bjc.6602764
   Schuz J, 2005, BIOELECTROMAGNETICS, pS45, DOI 10.1002/bem.20129
   Takebayashi T, 2006, OCCUP ENVIRON MED, V63, P802, DOI 10.1136/oem.2006.028308
   Tyas SL, 1998, TOB CONTROL, V7, P409, DOI 10.1136/tc.7.4.409
   Van den Bulck J, 2003, J SLEEP RES, V12, P263, DOI 10.1046/j.1365-2869.2003.00362.x
   Van den Bulck J, 2007, SLEEP, V30, P1220, DOI 10.1093/sleep/30.9.1220
   Wiart J, 2008, PHYS MED BIOL, V53, P3681, DOI 10.1088/0031-9155/53/13/019
   World Health Organization (WHO), 2006, WHO RES AG RAD FIELD
NR 47
TC 13
Z9 15
U1 0
U2 9
PU WILEY
PI HOBOKEN
PA 111 RIVER ST, HOBOKEN 07030-5774, NJ USA
SN 1034-4810
EI 1440-1754
J9 J PAEDIATR CHILD H
JI J. Paediatr. Child Health
PD MAY
PY 2010
VL 46
IS 5
BP 226
EP 233
DI 10.1111/j.1440-1754.2009.01675.x
PG 8
WC Pediatrics
WE Science Citation Index Expanded (SCI-EXPANDED); Social Science Citation Index (SSCI)
SC Pediatrics
GA 599MG
UT WOS:000277916400005
PM 20337871
DA 2022-09-16
ER

PT J
AU Ahlbom, A
   Feychting, M
AF Ahlbom, Anders
   Feychting, Maria
TI Mobile telephones and brain tumours
SO BRITISH MEDICAL JOURNAL
LA English
DT Editorial Material
ID CORDLESS TELEPHONES; RISK
C1 [Ahlbom, Anders; Feychting, Maria] Karolinska Inst, Inst Environm Med, S-17177 Stockholm, Sweden.
RP Ahlbom, A (corresponding author), Karolinska Inst, Inst Environm Med, S-17177 Stockholm, Sweden.
EM anders.ahlbom@ki.se
CR Ahlbom A, 2009, EPIDEMIOLOGY, V20, P639, DOI 10.1097/EDE.0b013e3181b0927d
   Cardis E, 2010, INT J EPIDEMIOL, V39, P675, DOI 10.1093/ije/dyq079
   de Vocht F, 2011, BIOELECTROMAGNETICS, V32, P334, DOI 10.1002/bem.20648
   Frei P, 2011, BRIT MED J, V343, DOI 10.1136/bmj.d6387
   Hardell L, 2006, ENVIRON RES, V100, P232, DOI 10.1016/j.envres.2005.04.006
   Hardell L, 2005, NEUROEPIDEMIOLOGY, V25, P120, DOI 10.1159/000086354
   Kohler BA, 2011, JNCI-J NATL CANCER I, V103, P714, DOI 10.1093/jnci/djr077
   National Board of Health and Welfare, STAT
   *SWED POST TEL AG, 2003, SA EFT VI EL KOMM IN
   Swerdlow AJ, 2011, ENV HLTH PERSPECT
NR 10
TC 4
Z9 5
U1 0
U2 6
PU B M J PUBLISHING GROUP
PI LONDON
PA BRITISH MED ASSOC HOUSE, TAVISTOCK SQUARE, LONDON WC1H 9JR, ENGLAND
SN 0959-535X
J9 BRIT MED J
JI Br. Med. J.
PD OCT 20
PY 2011
VL 343
AR d6605
DI 10.1136/bmj.d6605
PG 2
WC Medicine, General & Internal
WE Science Citation Index Expanded (SCI-EXPANDED)
SC General & Internal Medicine
GA 837HQ
UT WOS:000296184000003
PM 22016440
DA 2022-09-16
ER

PT J
AU WAKEFIELD, G
AF WAKEFIELD, G
TI MOBILE PHONES AND BRAIN-TUMORS - IS ELECTROMAGNETIC-RADIATION TO BLAME
SO SEARCH
LA English
DT Article
NR 0
TC 0
Z9 0
U1 0
U2 0
PU CONTROL PUBL PTY LTD
PI DONCASTER
PA 14 ARCHERON ST, DONCASTER VIC 3108, AUSTRALIA
SN 0004-9549
J9 SEARCH
JI Search
PD AUG
PY 1994
VL 25
IS 7
BP 200
EP 202
PG 3
WC Multidisciplinary Sciences
WE Science Citation Index Expanded (SCI-EXPANDED)
SC Science & Technology - Other Topics
GA PB654
UT WOS:A1994PB65400003
DA 2022-09-16
ER

PT J
AU Beghi, E
AF Beghi, Ettore
TI Use of cell phones and brain tumors: a true association?
SO NEUROLOGICAL SCIENCES
LA English
DT Editorial Material
ID RADIOFREQUENCY ELECTROMAGNETIC-FIELDS; EXPOSURE
C1 [Beghi, Ettore] IRCCS Ist Ric Farmacol Mario Negri, Lab Malattie Neurol, Via Giuseppe Masa 19, I-20156 Milan, Italy.
RP Beghi, E (corresponding author), IRCCS Ist Ric Farmacol Mario Negri, Lab Malattie Neurol, Via Giuseppe Masa 19, I-20156 Milan, Italy.
EM ettore.beghi@marionegri.it
RI Beghi, Ettore/AAA-7426-2020
OI Beghi, Ettore/0000-0003-2542-0469
CR Baan R, 2011, LANCET ONCOL, V12, P624, DOI 10.1016/S1470-2045(11)70147-4
   Consales C., 2012, INT J CELL BIOL, V2012
   Hardell L, 2008, BIOMED PHARMACOTHER, V62, P104, DOI 10.1016/j.biopha.2007.12.004
   K Sri Nageswari, 2015, Indian J Physiol Pharmacol, V59, P125
   Lerchl A, 2015, BIOCHEM BIOPH RES CO, V459, P585, DOI 10.1016/j.bbrc.2015.02.151
   Prasad M, 2017, NEUROL SCI, V38, P797, DOI 10.1007/s10072-017-2850-8
   Tillmann T, 2010, INT J RADIAT BIOL, V86, P529, DOI 10.3109/09553001003734501
   Wang YB, 2016, J CANCER RES THER, V12, P298, DOI 10.4103/0973-1482.200759
NR 8
TC 0
Z9 0
U1 0
U2 9
PU SPRINGER-VERLAG ITALIA SRL
PI MILAN
PA VIA DECEMBRIO, 28, MILAN, 20137, ITALY
SN 1590-1874
EI 1590-3478
J9 NEUROL SCI
JI Neurol. Sci.
PD MAY
PY 2017
VL 38
IS 5
BP 713
EP +
DI 10.1007/s10072-017-2992-8
PG 2
WC Clinical Neurology; Neurosciences
WE Science Citation Index Expanded (SCI-EXPANDED)
SC Neurosciences & Neurology
GA EV8AT
UT WOS:000402003400001
PM 28497310
OA Bronze
DA 2022-09-16
ER

PT J
AU Vrijheid, M
   Richardson, L
   Armstrong, BK
   Auvinen, A
   Berg, G
   Carroll, M
   Chetrit, A
   Deltour, I
   Feychting, M
   Giles, GG
   Hours, M
   Iavarone, I
   Lagorio, S
   Lonn, S
   Mcbride, M
   Parent, ME
   Sadetzki, S
   Salminen, T
   Sanchez, M
   Schlehofer, B
   Schouz, J
   Siemiatycki, J
   Tynes, T
   Woodward, A
   Yamaguchi, N
   Cardis, E
AF Vrijheid, Martine
   Richardson, Lesley
   Armstrong, Bruce K.
   Auvinen, Anssi
   Berg, Gabriele
   Carroll, Matthew
   Chetrit, Angela
   Deltour, Isabelle
   Feychting, Maria
   Giles, Graham G.
   Hours, Martine
   Iavarone, Ivano
   Lagorio, Susanna
   Lonn, Stefan
   Mcbride, Mary
   Parent, Marie-Elise
   Sadetzki, Siegal
   Salminen, Tina
   Sanchez, Marie
   Schlehofer, Birgitte
   Schouz, Joachim
   Siemiatycki, Jack
   Tynes, Tore
   Woodward, Alistair
   Yamaguchi, Naohito
   Cardis, Elisabeth
TI Quantifying the Impact of Selection Bias Caused by Nonparticipation in a
   Case-Control Study of Mobile Phone Use
SO ANNALS OF EPIDEMIOLOGY
LA English
DT Article
DE Epidemiological Methods; Case-Control Studies; Selection Bias; Refusal
   to Participate; Cellular Phones; Brain Neoplasms
ID INTERPHONE-STUDY-GROUP; ACOUSTIC NEUROMA; REPORTING PARTICIPATION;
   RESPONSE RATES; BRAIN-TUMORS; RISK; POPULATION; GERMANY; GLIOMA
AB PURPOSE: To quantitatively assess the impact of selection bias caused by nonparticipation in a multinational case-control study of mobile phone use and brain tumor.
   METHODS: Non-response questionnaires (NRQ) were completed by a sub-set of nonparticipants. Selection bias factors were calculated based on the prevalence of mobile phone use reported by nonparticipants with NRQ data, and on scenarios of hypothetical exposure prevalence for other nonparticipants.
   RESULTS: Regular mobile phone use was reported less frequently by controls and cases who completed the NRQ (controls, 56%; cases, 50%) than by those who completed the full interview (controls, 69%; cases, 66%). This relationship was consistent across study centers, sex, and age groups. Lower education and more recent start of mobile phone use were associated with refusal to participate. Bias factors varied between 0.87 and 0.92 in the most plausible scenarios.
   CONCLUSIONS: Refusal to participate in brain tumor case-control studies seems to be related to less prevalent use of mobile phones, and this could result in a downward bias of around 10% in odds ratios for regular mobile phone use. The use of simple selection bias estimation methods in case-control studies can give important insights into the extent of any bias, even when nonparticipant information is incomplete.
C1 [Lagorio, Susanna] Ist Super Sanita, Natl Ctr Epidemiol Surveillance & Hlth Promot, I-00161 Rome, Italy.
   [Lagorio, Susanna] Karolinska Inst, Dept Med Epidemiol & Biostat, Stockholm, Sweden.
   [Mcbride, Mary] British Columbia Canc Agcy, Vancouver, BC V5Z 4E6, Canada.
   [Parent, Marie-Elise] Univ Quebec, Inst Armand Frappier, INRS, Laval, PQ, Canada.
   [Sadetzki, Siegal] Tel Aviv Univ, Sackler Sch Med, Tel Aviv, Israel.
   [Schlehofer, Birgitte] German Canc Res Ctr, Environm Epidemiol Unit, D-6900 Heidelberg, Germany.
   [Schouz, Joachim] Univ Montreal, Montreal, PQ H3C 3J7, Canada.
   [Tynes, Tore] Natl Inst Occupat Hlth, Oslo, Norway.
   [Woodward, Alistair] Univ Auckland, Sch Populat Hlth, Auckland 1, New Zealand.
   [Yamaguchi, Naohito] Tokyo Womens Med Univ, Tokyo, Japan.
   [Iavarone, Ivano] Ist Super Sanita, Dept Environm & Primary Prevent, I-00161 Rome, Italy.
   [Vrijheid, Martine; Richardson, Lesley; Deltour, Isabelle; Sanchez, Marie; Cardis, Elisabeth] Int Agcy Res Canc, F-69372 Lyon, France.
   [Vrijheid, Martine; Cardis, Elisabeth] CREAL Ctr Res Environm Epidemiol, Municipal Inst Med Res IMIM, Barcelona 08003, Spain.
   [Armstrong, Bruce K.; Carroll, Matthew] Univ Sydney, Sch Publ Hlth, Sydney, NSW 2006, Australia.
   [Auvinen, Anssi; Salminen, Tina] Univ Tampere, Tampere Sch Publ Hlth, Helsinki, Finland.
   [Auvinen, Anssi; Salminen, Tina] STUK Radiat & Nucl Safety Author, Helsinki, Finland.
   [Berg, Gabriele] Univ Bielefeld, Fac Publ Hlth, Dept Epidemiol & Int Publ Hlth, D-4800 Bielefeld, Germany.
   [Chetrit, Angela; Sadetzki, Siegal] Chaim Sheba Med Ctr, Gertner Inst, Canc & Radiat Epidemiol Unit, IL-52621 Tel Hashomer, Israel.
   [Deltour, Isabelle; Schouz, Joachim] Danish Canc Soc, Inst Canc Epidemiol, Copenhagen, Denmark.
   [Feychting, Maria] Karolinska Inst, Inst Environm Med, S-10401 Stockholm, Sweden.
   [Giles, Graham G.] Canc Council Victoria, Canc Epidemiol Ctr, Melbourne, Vic, Australia.
   [Hours, Martine] Univ Lyon, UMR Epidemiol Transport Travail Environm INRETS U, Lyon, France.
RP Vrijheid, M (corresponding author), CREAL Ctr Res Environm Epidemiol, Municipal Inst Med Res IMIM, Barcelona Biomed Res Pk,Dr Aiguader 88, Barcelona 08003, Spain.
EM mvrijheid@creal.cat
RI Cardis, Elisabeth/C-3904-2017; Lagorio, Susanna/AAL-8389-2021; Auvinen,
   Anssi/AAL-2111-2020; Auvinen, Anssi/AAD-9311-2020; Berg-Beckhoff,
   Gabriele/AAG-4555-2021; Carroll, Matthew/ABI-1808-2020; Vrijheid,
   Martine/H-2702-2014; LAGORIO, Susanna/I-5033-2012; Carroll, Matthew
   T.C./I-7373-2013; Armstrong, Bruce K/K-9464-2015
OI Cardis, Elisabeth/0000-0003-0999-6839; Lagorio,
   Susanna/0000-0001-8883-8745; Auvinen, Anssi/0000-0003-1125-4818;
   Carroll, Matthew/0000-0002-6396-8364; Vrijheid,
   Martine/0000-0002-7090-1758; LAGORIO, Susanna/0000-0001-8883-8745;
   Carroll, Matthew T.C./0000-0002-6396-8364; Armstrong, Bruce
   K/0000-0001-8940-7525; Giles, Graham/0000-0003-4946-9099; Woodward,
   Alistair/0000-0001-5425-6018; Iavarone, Ivano/0000-0001-5856-9484;
   Berg-Beckhoff, Gabriele/0000-0003-1614-938X
FU European Fifth Framework Program [QLK4-CT-1999901563]; International
   Union against Cancer
FX The authors thank all dedicated staff at the participating centers,
   including interviewers and other fieldwork staff, and staff at hospitals
   and cancer registries who aided case identification. INTERPHONE was
   funded by the European Fifth Framework Program (contract
   QLK4-CT-1999901563) and the International Union against Cancer (UICC;
   the UICC received funds for this purpose from the Mobile Manufacturers'
   Forum and GSM Association. Provision of funds to the INTERPHONE study
   investigators via the UICC was governed by agreements that guaranteed
   the complete scientific independence of INTERPHONE. The terms of these
   agreements are publicly available at
   http://www.iarc.fr/ENG/Units/RCAd.html/). National funding sources
   included: Australia: The Cancer Council New South Wales and The Cancer
   Council Victoria; Canada: The Canadian Institutes of Health Research
   (project MOP-42525), the Canada Research Chair programme (salary support
   for Dr. Siemiatycki), the Fonds de la Recherche en Sante du Quebec
   (salary support for Dr. Parent). NewZealand: the New Zealand Health
   Research Council.
CR BRENNER H, 1995, AM J EPIDEMIOL, V142, P1236, DOI 10.1093/oxfordjournals.aje.a117583
   Cardis E, 2007, EUR J EPIDEMIOL, V22, P647, DOI 10.1007/s10654-007-9152-z
   Chen J, 2005, AM J EPIDEMIOL, V161, pS145
   Christensen HC, 2004, AM J EPIDEMIOL, V159, P277, DOI 10.1093/aje/kwh032
   Christensen HC, 2005, NEUROLOGY, V64, P1189, DOI 10.1212/01.WNL.0000156351.72313.D3
   Galea S, 2007, ANN EPIDEMIOL, V17, P643, DOI 10.1016/j.annepidem.2007.03.013
   GREENLAND S, 1981, AM J EPIDEMIOL, V114, P175, DOI 10.1093/oxfordjournals.aje.a113180
   GREENLAND S, 1998, MODERN EPIDEMIOLOGY, P343
   Hartge P, 1999, EPIDEMIOLOGY, V10, P105
   Hartge P, 2006, EPIDEMIOLOGY, V17, P252, DOI 10.1097/01.ede.0000209441.24307.92
   Hepworth SJ, 2006, BMJ-BRIT MED J, V332, P883, DOI 10.1136/bmj.38720.687975.55
   Hours M, 2007, REV EPIDEMIOL SANTE, V55, P321, DOI 10.1016/j.respe.2007.06.002
   Klaeboe L, 2007, EUR J CANCER PREV, V16, P158, DOI 10.1097/01.cej.0000203616.77183.4c
   KLEINBAUM DG, 1981, AM J EPIDEMIOL, V113, P452, DOI 10.1093/oxfordjournals.aje.a113113
   Lahkola A, 2005, ANN EPIDEMIOL, V15, P321, DOI 10.1016/j.annepidem.2004.12.009
   LAHKOLA A, INT J EPIDEMIOL
   Lahkola A, 2007, INT J CANCER, V120, P1769, DOI 10.1002/ijc.22503
   Lonn S, 2005, AM J EPIDEMIOL, V161, P526, DOI 10.1093/aje/kwi091
   Lonn S, 2004, EPIDEMIOLOGY, V15, P653, DOI 10.1097/01.ede.0000142519.00772.bf
   Lonn S, 2006, AM J EPIDEMIOL, V164, P637, DOI 10.1093/aje/kwj242
   Maldonado G, 2008, J EPIDEMIOL COMMUN H, V62, P655, DOI 10.1136/jech.2007.063909
   Mezei G, 2006, INT J EPIDEMIOL, V35, P397, DOI 10.1093/ije/dyi245
   Moorman PG, 1999, ANN EPIDEMIOL, V9, P188, DOI 10.1016/S1047-2797(98)00057-X
   Morton LM, 2006, AM J EPIDEMIOL, V163, P197, DOI 10.1093/aje/kwj036
   Olson SH, 2002, EPIDEMIOLOGY, V13, P123, DOI 10.1097/00001648-200203000-00004
   Olson SH, 2001, AM J EPIDEMIOL, V154, P574, DOI 10.1093/aje/154.6.574
   Rogers A, 2004, AM J EPIDEMIOL, V160, P85, DOI 10.1093/aje/kwh176
   Sandler DP, 2002, EPIDEMIOLOGY, V13, P117, DOI 10.1097/00001648-200203000-00001
   Schlehofer B, 2007, EUR J CANCER, V43, P1741, DOI 10.1016/j.ejca.2007.05.008
   Schoemaker MJ, 2005, BRIT J CANCER, V93, P842, DOI 10.1038/sj.bjc.6602764
   Schuz J, 2006, AM J EPIDEMIOL, V163, P512, DOI 10.1093/aje/kwj068
   Slattery Martha L., 1995, Annals of Epidemiology, V5, P245, DOI 10.1016/1047-2797(94)00113-8
   Stang A, 1999, EPIDEMIOLOGY, V10, P181, DOI 10.1097/00001648-199903000-00017
   Takebayashi T, 2006, OCCUP ENVIRON MED, V63, P802, DOI 10.1136/oem.2006.028308
   VRIJHEID M, J EXPO SCI ENV EPIDE
   Vrijheid M, 2006, J EXPO SCI ENV EPID, V16, P371, DOI 10.1038/sj.jes.7500509
NR 36
TC 49
Z9 49
U1 0
U2 22
PU ELSEVIER SCIENCE INC
PI NEW YORK
PA 360 PARK AVE SOUTH, NEW YORK, NY 10010-1710 USA
SN 1047-2797
J9 ANN EPIDEMIOL
JI Ann. Epidemiol.
PD JAN
PY 2009
VL 19
IS 1
BP 33
EP 41
DI 10.1016/j.annepidem.2008.10.006
PG 9
WC Public, Environmental & Occupational Health
WE Science Citation Index Expanded (SCI-EXPANDED)
SC Public, Environmental & Occupational Health
GA 387DZ
UT WOS:000261933200005
PM 19064187
DA 2022-09-16
ER

PT J
AU Mortazavi, SAR
   Mortazavi, G
   Mortazavi, SMJ
AF Mortazavi, S. A. R.
   Mortazavi, Ghazal
   Mortazavi, S. M. J.
TI Use of cell phones and brain tumors: a true association?
SO NEUROLOGICAL SCIENCES
LA English
DT Letter
C1 [Mortazavi, S. A. R.] Shiraz Univ Med Sci, Sch Med, Student Res Comm, Shiraz, Iran.
   [Mortazavi, Ghazal; Mortazavi, S. M. J.] Shiraz Univ Med Sci, Ionizing & Nonionizing Radiat Protect Res Ctr INI, Shiraz, Iran.
   [Mortazavi, S. M. J.] Fox Chase Canc Ctr, Diagnost Imaging Ctr, 7701 Burholme Ave, Philadelphia, PA 19111 USA.
   [Mortazavi, S. M. J.] Fox Chase Canc Ctr, Doss Lab R432, 333 Cottman Ave, Philadelphia, PA 19111 USA.
RP Mortazavi, SMJ (corresponding author), Shiraz Univ Med Sci, Ionizing & Nonionizing Radiat Protect Res Ctr INI, Shiraz, Iran.; Mortazavi, SMJ (corresponding author), Fox Chase Canc Ctr, Diagnost Imaging Ctr, 7701 Burholme Ave, Philadelphia, PA 19111 USA.; Mortazavi, SMJ (corresponding author), Fox Chase Canc Ctr, Doss Lab R432, 333 Cottman Ave, Philadelphia, PA 19111 USA.
EM S.M.Javad.Mortazavi@fccc.edu
RI ; Mortazavi, SMJ/D-5830-2011
OI Mortazavi, Ghazal/0000-0002-4842-0691; Mortazavi,
   Alireza/0000-0002-1563-6592; Mortazavi, SMJ/0000-0003-0139-2774
CR Beghi E, 2017, NEUROLOGICAL SCI OFF
   Mortazavi S.M.J., 2017, J OF BIOMEDICAL PHYS
   Yang M, 2017, PLOS ONE, V12, DOI 10.1371/journal.pone.0175136
NR 3
TC 3
Z9 3
U1 0
U2 6
PU SPRINGER-VERLAG ITALIA SRL
PI MILAN
PA VIA DECEMBRIO, 28, MILAN, 20137, ITALY
SN 1590-1874
EI 1590-3478
J9 NEUROL SCI
JI Neurol. Sci.
PD NOV
PY 2017
VL 38
IS 11
BP 2059
EP 2060
DI 10.1007/s10072-017-3055-x
PG 2
WC Clinical Neurology; Neurosciences
WE Science Citation Index Expanded (SCI-EXPANDED)
SC Neurosciences & Neurology
GA FK0BZ
UT WOS:000413146500023
PM 28689225
DA 2022-09-16
ER

PT J
AU Hood, E
AF Hood, E
TI Study talks - Rat brain damage from mobile phone use
SO ENVIRONMENTAL HEALTH PERSPECTIVES
LA English
DT Editorial Material
NR 0
TC 0
Z9 0
U1 0
U2 0
PU US DEPT HEALTH HUMAN SCIENCES PUBLIC HEALTH SCIENCE
PI RES TRIANGLE PK
PA NATL INST HEALTH, NATL INST ENVIRONMENTAL HEALTH SCIENCES, PO BOX 12233,
   RES TRIANGLE PK, NC 27709-2233 USA
SN 0091-6765
EI 1552-9924
J9 ENVIRON HEALTH PERSP
JI Environ. Health Perspect.
PD JUN
PY 2003
VL 111
IS 7
BP A408
EP A408
PG 1
WC Environmental Sciences; Public, Environmental & Occupational Health;
   Toxicology
WE Science Citation Index Expanded (SCI-EXPANDED)
SC Environmental Sciences & Ecology; Public, Environmental & Occupational
   Health; Toxicology
GA 689ND
UT WOS:000183498900019
DA 2022-09-16
ER

PT J
AU Velmurugan, MS
AF Velmurugan, Manivannan Senthil
TI Environmental and health aspects of mobile phone production and use:
   Suggestions for innovation and policy
SO ENVIRONMENTAL INNOVATION AND SOCIETAL TRANSITIONS
LA English
DT Article
DE Mobile phone; Energy; Risks; Environment; Health and strategies
ID BRAIN-TUMORS; CELLULAR PHONES; WASTE; CHINA; DISTURBANCES; BATTERIES;
   IMPACTS; METALS; BOARDS; RISKS
AB Mobile phones are universally popular due to their convenience. But their production and use can cause various environmental, energy and health effects. The present study addresses the adverse effects of mobile phones, and proposed remedies to overcome them. It pays special attention to the role of technical innovation. It is suggested that governments and the mobile telecommunication industry need to work together to develop realistic and effective regulations for design, manufacture, energy consumption, recycling and reuse of mobile phones so as to mitigate and minimize the various negative impacts. (C) 2016 Elsevier B.V. All rights reserved.
C1 [Velmurugan, Manivannan Senthil] Univ Madras, DB Jain Coll, Chennai, Tamil Nadu, India.
RP Velmurugan, MS (corresponding author), Univ Madras, DB Jain Coll, Chennai, Tamil Nadu, India.
EM msvelu72@gmail.com
RI velmurugan, Senthil/B-8442-2009
OI velmurugan, Senthil/0000-0002-5826-9382
CR Goncalves MCA, 2015, WASTE MANAGE, V40, P144, DOI 10.1016/j.wasman.2015.02.014
   Acharya JP, 2013, J COMMUN HLTH ED, V3, P214, DOI DOI 10.4172/2161-0711.1000214
   Agarwal A, 2009, FERTIL STERIL, V92, P1318, DOI 10.1016/j.fertnstert.2008.08.022
   Aghav S. D., 2014, INDIAN STREAMS RES J, V3, P1
   [Anonymous], 2007, CLEAN MOBILE PHONES
   [Anonymous], 2008, KICK THE HABIT
   [Anonymous], 2010, DETERMINING EFFECTIV
   Barnett J, 2007, HEALTH POLICY, V82, P240, DOI 10.1016/j.healthpol.2006.10.002
   Bereketli I., 2009, INT SCH SCI RES INNO, V3, P211
   Better Health Channel, 2013, MOB PHON YOUR HLTH
   Bharodiya A.K., 2012, J ENV RES DEV, V7, P530
   BHAT MA, 2013, INT J RECENT SCI RES, V4, P1422
   Cardis E, 2011, OCCUP ENVIRON MED, V68, P631, DOI 10.1136/oemed-2011-100155
   Carrubba S, 2010, NEUROSCI LETT, V469, P164, DOI 10.1016/j.neulet.2009.11.068
   Chauhan S., 2002, MOBILE COMPUTER SYST
   Cocosila M, 2007, COMMUN ACM, V50, P89, DOI 10.1145/1247001.1247026
   Davis D., 2010, CELL PHONES NEW ENV
   Davis D., 2013, CELL PHONES RAD YOU
   de Vocht F, 2011, BIOELECTROMAGNETICS, V32, P334, DOI 10.1002/bem.20648
   Divan HA, 2012, J EPIDEMIOL COMMUN H, V66, P524, DOI 10.1136/jech.2010.115402
   Duygan M, 2015, RESOUR CONSERV RECY, V103, P98, DOI 10.1016/j.resconrec.2015.06.005
   Fishbein Bette K., 2002, WASTE WIRELESS WORLD
   Gaziulusoy AI, 2015, J CLEAN PROD, V107, P366, DOI 10.1016/j.jclepro.2015.01.012
   Geyer R, 2010, INT J ADV MANUF TECH, V47, P515, DOI 10.1007/s00170-009-2228-z
   GSM Association, 2012, ENV IMP MOB COMM DEV
   Hardell L, 2011, INT J ONCOL, V38, P1465, DOI 10.3892/ijo.2011.947
   Hu W. C., 2012, MITIGATING ENV IMPAC
   Jang YC, 2010, RESOUR CONSERV RECY, V55, P11, DOI 10.1016/j.resconrec.2010.07.003
   Kang DHP, 2013, ENVIRON SCI TECHNOL, V47, P5495, DOI 10.1021/es400614y
   Karger C. P., 2005, J MED PHYS, V15, P3
   Kasper AC, 2011, WASTE MANAGE, V31, P2536, DOI 10.1016/j.wasman.2011.08.013
   Kesari KK, 2011, APPL BIOCHEM BIOTECH, V164, P546, DOI 10.1007/s12010-010-9156-0
   KHAN AR, 2008, J INFORM COMMUNICATI, V2, P101
   Khurana VG, 2009, SURG NEUROL, V72, P205, DOI 10.1016/j.surneu.2009.01.019
   Kundi M, 2011, BIOELECTROMAGNETICS, V32, P673, DOI 10.1002/bem.20679
   Kwon MS, 2011, J CEREBR BLOOD F MET, V31, P2293, DOI 10.1038/jcbfm.2011.128
   Lakshmi R., 2010, INT J ENV SCI, V1, P282
   Levis AG, 2011, ENVIRON HEALTH-GLOB, V10, DOI 10.1186/1476-069X-10-59
   Li B, 2015, WASTE MANAGE, V35, P247, DOI 10.1016/j.wasman.2014.09.008
   Lim SR, 2010, WASTE MANAGE, V30, P1653, DOI 10.1016/j.wasman.2010.04.005
   Lincoln JD, 2007, ENVIRON SCI TECHNOL, V41, P2572, DOI 10.1021/es0610479
   Lopez BN, 2015, J CLEAN PROD, V107, P237, DOI 10.1016/j.jclepro.2015.04.108
   Maragkos KG, 2013, WASTE MANAGE, V33, P1882, DOI 10.1016/j.wasman.2013.05.016
   Morgan L Lloyd, 2009, Pathophysiology, V16, P137, DOI 10.1016/j.pathophys.2009.01.009
   Murphy M., 2008, ARE CELL PHONES HURT
   Nokia, 2012, NOK SUST REP 2011
   Nokia, 2005, INT PROD POL PIL PRO
   Nokia, 2006, INT PROD POL PIL MOB
   OECD, 2007, CAS STUD CRIT MET MO
   Paiano A, 2013, RESOUR CONSERV RECY, V73, P162, DOI 10.1016/j.resconrec.2013.02.008
   Palmieri R, 2014, WASTE MANAGE, V34, P2120, DOI 10.1016/j.wasman.2014.06.003
   Panda NK, 2010, J OTOLARYNGOL-HEAD N, V39, P5, DOI 10.2310/7070.2009.080320
   Robinson BH, 2009, SCI TOTAL ENVIRON, V408, P183, DOI 10.1016/j.scitotenv.2009.09.044
   Savvilotidou V, 2014, RESOUR CONSERV RECY, V92, P108, DOI 10.1016/j.resconrec.2014.09.002
   Silveira GTR, 2010, WASTE MANAGE, V30, P2278, DOI 10.1016/j.wasman.2010.05.011
   Snowden K., 2005, ENG SUSTAINABLE DEV, V2
   Soonenschein M, 2009, WHY GO GREEN
   Thomee S, 2011, BMC PUBLIC HEALTH, V11, DOI 10.1186/1471-2458-11-66
   Toth AH, 2012, CHINA EU COOPERATION, P263
   Tsydenova O, 2011, WASTE MANAGE, V31, P45, DOI 10.1016/j.wasman.2010.08.014
   Uddin A. S. M. I., 2010, J THEOR APPL INF TEC, V1, P95
   van Kleef E, 2010, RISK ANAL, V30, P1002, DOI 10.1111/j.1539-6924.2010.01386.x
   Vergara E. J., 2014, ENERGY BOX IN PRESS
   Vodafone, 2013, VOD GROUP PLC SUST R
   Wilhelm M, 2015, J CLEAN PROD, V102, P302, DOI 10.1016/j.jclepro.2015.04.025
   World Health Organization, 2013, WHAT AR HLTH RISKS A
   Wu YH, 2015, J CLEAN PROD, V108, P271, DOI 10.1016/j.jclepro.2015.09.013
   Yadav S, 2014, WASTE MANAGE, V34, P1274, DOI 10.1016/j.wasman.2014.02.024
   Yamane LH, 2011, WASTE MANAGE, V31, P2553, DOI 10.1016/j.wasman.2011.07.006
   Yin JF, 2014, J CLEAN PROD, V65, P517, DOI 10.1016/j.jclepro.2013.10.006
   Yu JL, 2010, ENERG POLICY, V38, P4135, DOI 10.1016/j.enpol.2010.03.041
   Zadok G., 2010, 1 USENIX C SUST INF
NR 72
TC 9
Z9 9
U1 4
U2 24
PU ELSEVIER SCIENCE BV
PI AMSTERDAM
PA PO BOX 211, 1000 AE AMSTERDAM, NETHERLANDS
SN 2210-4224
EI 2210-4232
J9 ENVIRON INNOV SOC TR
JI Environ. Innov. Soc. Trans.
PD DEC
PY 2016
VL 21
BP 69
EP 79
DI 10.1016/j.eist.2016.04.002
PG 11
WC Environmental Sciences; Environmental Studies
WE Science Citation Index Expanded (SCI-EXPANDED); Social Science Citation Index (SSCI)
SC Environmental Sciences & Ecology
GA EC4PL
UT WOS:000388115400006
DA 2022-09-16
ER

PT J
AU Lahkola, A
   Salminen, T
   Auvinen, A
AF Lahkola, A
   Salminen, T
   Auvinen, A
TI Selection bias due to differential participation in a case-control study
   of mobile phone use and brain tumors
SO ANNALS OF EPIDEMIOLOGY
LA English
DT Article
DE brain neoplasms; case-control studies; cellular phones; selection bias
ID CELLULAR-TELEPHONE USE; ACOUSTIC NEUROMA; RISK; CANCER
AB PURPOSE: To evaluate the possible selection bias related to the differential participation of mobile phone users and non-users in a Finnish case-control study on mobile phone use and brain tumors.
   METHODS: Mobile phone use was investigated among 777 controls and 726 cases participating in the full personal interview (full participants), and 321 controls and 103 cases giving only a brief phone interview (incomplete participants). To assess selection bias, the Mantel-Haenszel estimate of odds ratio was calculated for three different groups: full study participants, incomplete participants, and a combined group consisting of both full and incomplete participants.
   RESULTS: Among controls, 83% of the full participants and 73% of the incomplete participants had regularly used a mobile phone. Among cases, the figures were 76% and 64%, respectively. The odds ratio for brain tumor based on the combined group of full and incomplete participants was slightly closer to unity than that based only on the full participants.
   CONCLUSIONS: Selection bias tends to distort the effect estimates below unity, while analyses based on more comprehensive material gave results close to unity. (c) 2005 Elsevier Inc. All rights reserved.
C1 STUK Radiat & Nucl Safety Author, FIN-00881 Helsinki, Finland.
   Tampere Univ, Sch Publ Hlth, FIN-33101 Tampere, Finland.
RP Lahkola, A (corresponding author), STUK Radiat & Nucl Safety Author, POB 14, FIN-00881 Helsinki, Finland.
EM anna.lahkola@stuk.fi
RI Auvinen, Anssi/AAL-2111-2020; Auvinen, Anssi/AAD-9311-2020
OI Auvinen, Anssi/0000-0003-1125-4818; 
CR Armstrong B. K., 1994, PRINCIPLES EXPOSURE
   Auvinen A, 2002, EPIDEMIOLOGY, V13, P356, DOI 10.1097/00001648-200205000-00018
   Christensen HC, 2004, AM J EPIDEMIOL, V159, P277, DOI 10.1093/aje/kwh032
   Hardell L, 1999, INT J ONCOL, V15, P113
   Hardell L, 2002, EUR J CANCER PREV, V11, P377, DOI 10.1097/00008469-200208000-00010
   Inskip PD, 2001, NEW ENGL J MED, V344, P79, DOI 10.1056/NEJM200101113440201
   Johansen C, 2001, JNCI-J NATL CANCER I, V93, P203, DOI 10.1093/jnci/93.3.203
   Muscat JE, 2000, JAMA-J AM MED ASSOC, V284, P3001, DOI 10.1001/jama.284.23.3001
   Muscat JE, 2002, NEUROLOGY, V58, P1304, DOI 10.1212/WNL.58.8.1304
   SHAPIRO S, 2000, ENCY EPIDEMIOLOGIC M
NR 10
TC 47
Z9 47
U1 0
U2 3
PU ELSEVIER SCIENCE INC
PI NEW YORK
PA 360 PARK AVE SOUTH, NEW YORK, NY 10010-1710 USA
SN 1047-2797
J9 ANN EPIDEMIOL
JI Ann. Epidemiol.
PD MAY
PY 2005
VL 15
IS 5
BP 321
EP 325
DI 10.1016/j.annepidem.2004.12.009
PG 5
WC Public, Environmental & Occupational Health
WE Science Citation Index Expanded (SCI-EXPANDED)
SC Public, Environmental & Occupational Health
GA 922WM
UT WOS:000228870600001
PM 15840544
DA 2022-09-16
ER

PT J
AU Munshi, A
AF Munshi, Anusheel
TI Cellular phones: To talk or not to talk
SO JOURNAL OF CANCER RESEARCH AND THERAPEUTICS
LA English
DT Review
DE Cellular; phones; tumours
ID CANCER; TELEPHONES; RISK
AB Cellular phone use has exponentially increased in recent years. There have been some reports of an association of use of these phones with brain tumours. This article gives a summary view of the possible effects related to cellular phone use. It further discusses if we need to observe precautions while using these devices.
C1 Tata Mem Hosp, Dept Radiat Oncol, Bombay 400012, Maharashtra, India.
RP Munshi, A (corresponding author), Tata Mem Hosp, Dept Radiat Oncol, Bombay 400012, Maharashtra, India.
EM anusheel8@hotmail.com
CR Advisory Group on Non-ionizing Radiation, 2003, NRPB, V14, P1
   Badar A, 2001, J Ayub Med Coll Abbottabad, V13, P1
   Cardis E, 2010, INT J EPIDEMIOL, V39, P675, DOI 10.1093/ije/dyq079
   CENELEC, 2001, EN50361 CENELEC
   Chang SK, 2005, EUR J CANCER PREV, V14, P175, DOI 10.1097/00008469-200504000-00014
   Dreyfuss JH, 2010, CA-CANCER J CLIN, V60, P5, DOI [10.1002/caac.20055, 10.3322/caac.20055]
   Hardell L, 2008, BIOMED PHARMACOTHER, V62, P104, DOI 10.1016/j.biopha.2007.12.004
   Hardell L, 2007, OCCUP ENVIRON MED, V64, P626, DOI 10.1136/oem.2006.029751
   Heynick LN, 2003, BIOELECTROMAGNETICS, pS74, DOI 10.1002/bem.10162
   Hoskote Sumedh S, 2008, J Assoc Physicians India, V56, P980
   Munshi A, 2002, NATL MED J INDIA, V15, P275
   National Council on Radiation Protection and Measurements (NCRP), 1986, 86 NCRP
   Pope L, 2010, CLIN OTOLARYNGOL, V35, P350, DOI 10.1111/j.1749-4486.2010.02170.x
   Stang A, 2010, J CLIN ONCOL, V28, pE121, DOI 10.1200/JCO.2009.26.7443
NR 14
TC 2
Z9 2
U1 0
U2 2
PU WOLTERS KLUWER MEDKNOW PUBLICATIONS
PI MUMBAI
PA WOLTERS KLUWER INDIA PVT LTD , A-202, 2ND FLR, QUBE, C T S  NO 1498A-2
   VILLAGE MAROL, ANDHERI EAST, MUMBAI, 400059, INDIA
SN 0973-1482
EI 1998-4138
J9 J CANCER RES THER
JI J. Canc. Res. Ther.
PD OCT-DEC
PY 2011
VL 7
IS 4
BP 476
EP 477
DI 10.4103/0973-1482.92025
PG 2
WC Oncology
WE Science Citation Index Expanded (SCI-EXPANDED)
SC Oncology
GA 881HK
UT WOS:000299473200017
PM 22269412
OA gold
DA 2022-09-16
ER

PT J
AU Castano-Vinyals, G
   Sadetzki, S
   Vermeulen, R
   Momoli, F
   Kundi, M
   Merletti, F
   Maslanyj, M
   Calderon, C
   Wiart, J
   Lee, AK
   Taki, M
   Sim, M
   Armstrong, B
   Benke, G
   Schattner, R
   Hutter, HP
   Krewski, D
   Mohipp, C
   Ritvo, P
   Spinelli, J
   Lacour, B
   Remen, T
   Radon, K
   Weinmann, T
   Petridou, ET
   Moschovi, M
   Pourtsidis, A
   Oikonomou, K
   Kanavidis, P
   Bouka, E
   Dikshit, R
   Nagrani, R
   Chetrit, A
   Bruchim, R
   Maule, M
   Migliore, E
   Filippini, G
   Miligi, L
   Mattioli, S
   Kojimahara, N
   Yamaguchi, N
   Ha, M
   Choi, K
   Kromhout, H
   Goedhart, G
   't Mannetje, A
   Eng, A
   Langer, CE
   Alguacil, J
   Aragones, N
   Morales-Suarez-Varela, M
   Badia, F
   Albert, A
   Carretero, G
   Cardis, E
AF Castano-Vinyals, G.
   Sadetzki, S.
   Vermeulen, R.
   Momoli, F.
   Kundi, M.
   Merletti, F.
   Maslanyj, M.
   Calderon, C.
   Wiart, J.
   Lee, A-K
   Taki, M.
   Sim, M.
   Armstrong, B.
   Benke, G.
   Schattner, R.
   Hutter, H-P
   Krewski, D.
   Mohipp, C.
   Ritvo, P.
   Spinelli, J.
   Lacour, B.
   Remen, T.
   Radon, K.
   Weinmann, T.
   Petridou, E. Th
   Moschovi, M.
   Pourtsidis, A.
   Oikonomou, K.
   Kanavidis, P.
   Bouka, E.
   Dikshit, R.
   Nagrani, R.
   Chetrit, A.
   Bruchim, R.
   Maule, M.
   Migliore, E.
   Filippini, G.
   Miligi, L.
   Mattioli, S.
   Kojimahara, N.
   Yamaguchi, N.
   Ha, M.
   Choi, K.
   Kromhout, H.
   Goedhart, G.
   't Mannetje, A.
   Eng, A.
   Langer, C. E.
   Alguacil, J.
   Aragones, N.
   Morales-Suarez-Varela, M.
   Badia, F.
   Albert, A.
   Carretero, G.
   Cardis, E.
TI Wireless phone use in childhood and adolescence and neuroepithelial
   brain tumours: Results from the international MOBI-Kids study
SO ENVIRONMENT INTERNATIONAL
LA English
DT Article
DE Brain tumours; Mobile phones; Wireless phones; Young people;
   Radiofrequency radiation; Extremely low frequency electromagnetic fields
ID CENTRAL-NERVOUS-SYSTEM; TELEPHONE USE; ELECTROMAGNETIC-FIELDS; ACOUSTIC
   NEUROMA; INCIDENCE TRENDS; CANCER SUBTYPES; YOUNG-PEOPLE; RISK;
   INTERPHONE; EXPOSURE
AB In recent decades, the possibility that use of mobile communicating devices, particularly wireless (mobile and cordless) phones, may increase brain tumour risk, has been a concern, particularly given the considerable increase in their use by young people. MOBI-Kids, a 14-country (Australia, Austria, Canada, France, Germany, Greece, India, Israel, Italy, Japan, Korea, the Netherlands, New Zealand, Spain) case-control study, was conducted to evaluate whether wireless phone use (and particularly resulting exposure to radiofrequency (RF) and extremely low frequency (ELF) electromagnetic fields (EMF)) increases risk of brain tumours in young people. Between 2010 and 2015, the study recruited 899 people with brain tumours aged 10 to 24 years old and 1,910 controls (operated for appendicitis) matched to the cases on date of diagnosis, study region and age. Participation rates were 72% for cases and 54% for controls.
   The mean ages of cases and controls were 16.5 and 16.6 years, respectively; 57% were males. The vast majority of study participants were wireless phones users, even in the youngest age group, and the study included substantial numbers of long-term (over 10 years) users: 22% overall, 51% in the 20-24-year-olds.
   Most tumours were of the neuroepithelial type (NBT; n = 671), mainly glioma. The odds ratios (OR) of NBT appeared to decrease with increasing time since start of use of wireless phones, cumulative number of calls and cumulative call time, particularly in the 15-19 years old age group. A decreasing trend in ORs was also observed with increasing estimated cumulative RF specific energy and ELF induced current density at the location of the tumour.
   Further analyses suggest that the large number of ORs below 1 in this study is unlikely to represent an unknown causal preventive effect of mobile phone exposure: they can be at least partially explained by differential recall by proxies and prodromal symptoms affecting phone use before diagnosis of the cases. We cannot rule out, however, residual confounding from sources we did not measure.
   Overall, our study provides no evidence of a causal association between wireless phone use and brain tumours in young people. However, the sources of bias summarised above prevent us from ruling out a small increased risk.
C1 [Castano-Vinyals, G.; Langer, C. E.; Badia, F.; Albert, A.; Carretero, G.; Cardis, E.] Barcelona Inst Global Hlth ISGlobal, 88 Doctor Aiguader, E-08003 Barcelona, Spain.
   [Castano-Vinyals, G.; Langer, C. E.; Badia, F.; Albert, A.; Carretero, G.; Cardis, E.] Univ Pompeu Fabra, Barcelona, Spain.
   [Castano-Vinyals, G.; Langer, C. E.; Alguacil, J.; Aragones, N.; Morales-Suarez-Varela, M.; Badia, F.; Albert, A.; Carretero, G.; Cardis, E.] CIBER Epidemiol & Salud Publ, Madrid, Spain.
   [Castano-Vinyals, G.] IMIM Hosp del Mar Med Res Inst, Barcelona, Spain.
   [Sadetzki, S.; Chetrit, A.; Bruchim, R.] Sheba Med Ctr, Gertner Inst Epidemiol & Hlth Policy Res, Canc & Radiat Epidemiol Unit, Tel Hashomer, Israel.
   [Sadetzki, S.] Tel Aviv Univ, Sackler Fac Med, Tel Aviv, Israel.
   [Sadetzki, S.] Minist Hlth, Jerusalem, Israel.
   [Vermeulen, R.; Kromhout, H.; Goedhart, G.] Univ Utrecht, Inst Risk Assessment Sci IRAS, Utrecht, Netherlands.
   [Momoli, F.] Univ Ottawa, Sch Epidemiol & Publ Hlth, Ottawa, ON, Canada.
   [Momoli, F.; Krewski, D.] Risk Sci Int, Ottawa, ON, Canada.
   [Kundi, M.; Hutter, H-P] Med Univ Vienna, Ctr Publ Hlth, Dept Environm Hlth, Vienna, Austria.
   [Merletti, F.; Maule, M.; Migliore, E.] Univ Turin, Dept Med Sci, Canc Epidemiol Unit, Turin, Italy.
   [Merletti, F.; Maule, M.; Migliore, E.] CPO Piemonte, Turin, Italy.
   [Maslanyj, M.; Calderon, C.] UK Hlth Secur Agcy, Didcot, Oxon, England.
   [Wiart, J.] Inst Polytech Paris, Lab Traitement & Commun Informat LTCI, Telecom Paris, F-91120 Palaiseau, France.
   [Lee, A-K] Elect & Telecommun Res Inst ETRI, Radio Technol Res Dept, Daejeon, South Korea.
   [Taki, M.] Tokyo Metropolitan Univ, Grad Sch Sci & Engn, Dept Elect & Elect Engn, Tokyo, Japan.
   [Sim, M.; Benke, G.; Schattner, R.] Monash Univ, Sch Epidemiol & Prevent Med, Melbourne, Vic, Australia.
   [Armstrong, B.] Univ Western Australia, Sch Populat & Global Hlth, Perth, WA 6009, Australia.
   [Krewski, D.] Univ Ottawa, Sch Epidemiol & Publ Hlth, Fac Med, Ottawa, ON, Canada.
   [Krewski, D.] Univ Ottawa, McLaughlin Ctr Populat Hlth Risk Assessment, Fac Med, Ottawa, ON, Canada.
   [Mohipp, C.] Univ Ottawa, Ottawa, ON, Canada.
   [Ritvo, P.] York Univ, Toronto, ON, Canada.
   [Spinelli, J.] Univ British Columbia, Sch Populat & Publ Hlth, Vancouver, BC, Canada.
   [Lacour, B.] CHRU, French Natl Registry Childhood Solid Tumors, Nancy, France.
   [Remen, T.] Paris Univ, Ctr Res Epidemiol & Stat CRESS, Epidemiol Childhood & Adolescent Canc Team EPICEA, Inserm UMR 1153, Paris, France.
   [Radon, K.; Weinmann, T.] Ludwig Maximilians Univ Munchen, Inst & Clin Occupat Social & Environm Med, Univ Hosp, Munich, Germany.
   [Petridou, E. Th; Moschovi, M.; Pourtsidis, A.; Oikonomou, K.; Kanavidis, P.; Bouka, E.] Hellen Soc Social Pediat & Hlth Promot, Athens, Greece.
   [Petridou, E. Th] Natl & Kapodistrian Univ Athens, Med Sch, Dept Hyg & Epidemiol, Athens, Greece.
   [Dikshit, R.; Nagrani, R.] Tata Mem Hosp, Ctr Canc Epidemiol, Kharghar 410210, Navi Mumbai, India.
   [Nagrani, R.] Leibniz Inst Prevent Res & Epidemiol BIPS, Achterstr 30, D-28359 Bremen, Germany.
   [Filippini, G.] Carlo Besta Fdn, Sci Directors Off, Milan, Italy.
   [Filippini, G.] Neurol Inst, Milan, Italy.
   [Miligi, L.] Inst Canc Res Prevent & Clin Network ISPRO, Environm & Occupat Epidemiol Branch, Florence, Italy.
   [Mattioli, S.] Alma Mater Studiorum Univ Bologna, Dept Med & Surg Sci, Bologna, Italy.
   [Kojimahara, N.; Yamaguchi, N.] Tokyo Womens Med Univ, Dept Publ Hlth, Tokyo, Japan.
   [Kojimahara, N.] Shizuoka Grad Univ Publ Hlth, Grad Sch Publ Hlth, Shizuoka, Japan.
   [Yamaguchi, N.; Choi, K.] Saiseikai Res Inst Care & Welf, Tokyo, Japan.
   [Ha, M.] Dankook Univ, Dept Prevent Med, Coll Med, 119 Dandae Ro, Cheonan, Chungnam, South Korea.
   ['t Mannetje, A.; Eng, A.] Massey Univ, Ctr Publ Hlth Res, Wellington, New Zealand.
   [Alguacil, J.] Univ Huelva, Ctr Invest Recursos Nat Salud & Medio Ambiente RE, Huelva, Spain.
   [Aragones, N.] Dept Hlth Madrid, Publ Hlth Div, Epidemiol Sect, Madrid 28035, Spain.
   [Morales-Suarez-Varela, M.] Univ Valencia, Dept Prevent Med & Publ Hlth, Unit Publ Hlth & Environm Care, Food Sci Toxicol & Forens Med, Valencia, Spain.
   [Badia, F.] Inst Cartog & Geol Catalunya, Barcelona, Spain.
   [Carretero, G.] Inst Catala Oncol, Lhospitalet De Llobregat, Spain.
RP Cardis, E (corresponding author), ISGlobal, Pare Recerca Biomed Barcelona,Dr Aiguader 88, Barcelona 08003, Spain.
EM elisabeth.cardis@isglobal.org
RI Aragones, Nuria/O-5962-2015; Castano-Vinyals, Gemma/H-7021-2017;
   Armstrong, Bruce/K-9464-2015
OI Aragones, Nuria/0000-0003-0983-2156; Castano-Vinyals,
   Gemma/0000-0003-4468-1816; Kundi, Michael/0000-0002-2707-3213; MOSCHOVI,
   MARIA/0000-0002-2982-8501; Armstrong, Bruce/0000-0001-8940-7525; Miligi,
   Lucia/0000-0002-8223-485X; Mattioli, Stefano/0000-0002-9639-7430;
   Kanavidis, Prodromos/0000-0002-2819-472X; Albert,
   Alain/0000-0003-1012-7331
FU European Community's Seventh Framework Programme [226873, 603794];
   Spanish Ministry of Science and Innovation (MINECO); Spanish Health
   Research Fund (FIS) of the National Institute for Health Carlos III;
   Junta de Andalucia, Consejeria de Salud [PI-0317-2010]; Spanish Ministry
   of Science, Innovation and Universities through the "Centro de
   Excelencia Severo Ochoa 2019-2023" Program [CEX2018-000806-S];
   Generalitat de Catalunya through the CERCA Program; Secretariat of
   Universities and Research of the Department of Business and Knowledge of
   the Generalitat of Catalonia through AGAUR (the Catalan Agency for
   Management of University and Research Grants) [2017 SGR 1487];
   Australian National Health and Medical Research Council [546130];
   Ministry of Science; Canadian Institutes of Health Research (CIHR)
   [110835]; French National Agency for Sanitary Safety of Food,
   Environment and Labour (ANSES) [FSRF2008-3]; French National Cancer
   Institute (INCa); Pfizer Foundation; League against cancer; Federal
   Office for Radiation Protection (BfS) [3609S30010]; Hellenic Society for
   Social Pediatrics and Health Promotion; ELKE (Special Account for
   Research Grants of the National and Kapodistrian University of Athens);
   GGET (General Secretariat for Research and Technology); Board of
   Research in Nuclear Sciences (BRNS) [2013/38/01-BRNS]; Ministry of
   Health grant [RF-2009-1546284]; ICT R&D program of MSIT/IITP, Korea
   [2017-0-00961, 2019-0-00102]; Research on biological electromagnetic
   environment of Ministry of Internal Affairs and Communications Japan
   [0155-0107]; Health Research Council [HRC 12/380]; Cure Kids [3536];
   Netherlands Organisation for Health Research and Development (ZonMw)
   within the program Electromagnetic Fields and Health Research
   [85800001]; ODAS foundation
FX Funding for the coordination of the MOBI-Kids study was obtained from
   the European Community's Seventh Framework Programme under grant
   agreements number 226873 and 603794, and from the Spanish Ministry of
   Science and Innovation (MINECO). In Spain, additional funding was
   obtained from the Spanish Health Research Fund (FIS) of the National
   Institute for Health Carlos III, and from the Junta de Andalucia,
   Consejeria de Salud. Proyecto PI-0317-2010. ISGlobal also acknowledges
   support from the Spanish Ministry of Science, Innovation and
   Universities through the "Centro de Excelencia Severo Ochoa 20192023"
   Program (CEX2018-000806-S), support from the Generalitat de Catalunya
   through the CERCA Program and support from the Secretariat of
   Universities and Research of the Department of Business and Knowledge of
   the Generalitat of Catalonia through AGAUR (the Catalan Agency for
   Management of University and Research Grants) (Project 2017 SGR 1487).
   Australian participation in MOBI-Kids was supported by the Australian
   National Health and Medical Research Council with a five-year research
   grant (grant number: 546130). Austrian participation in MOBI-Kids was
   partly supported by a grant from the Ministry of Science. In Canada,
   participation in MOBI-Kids was supported by a university-industry
   partnership grant from the Canadian Institutes of Health Research
   (CIHR), reference number 110835, with the Canadian Wireless
   Telecommunications Association (CWTA) serving as the industrial partner.
   CWTA provides technical information on wireless telecommunications in
   Canada and facilitates access to billing records from Canadian network
   operators, but has no involvement in the design, conduct, analysis, or
   interpretation of the MOBI-KIDS study. French participation was also
   supported by the French National Agency for Sanitary Safety of Food,
   Environment and Labour (ANSES, contract FSRF2008-3), French National
   Cancer Institute (INCa), Pfizer Foundation and League against cancer.
   The German study centre received additional funding from the Federal
   Office for Radiation Protection (BfS) under grant number 3609S30010. In
   Greece, the study was partially supported by the Hellenic Society for
   Social Pediatrics and Health Promotion, ELKE (Special Account for
   Research Grants of the National and Kapodistrian University of Athens)
   and GGET (General Secretariat for Research and Technology). Mobi-Kids
   India was supported by Board of Research in Nuclear Sciences (BRNS,
   sanction no: 2013/38/01-BRNS).; Italian participation was partially
   supported by a Ministry of Health grant (RF-2009-1546284). MOBI-Kids
   Korea was supported by the ICT R&D program (2017-0-00961 and
   2019-0-00102) of MSIT/IITP, Korea. Mobi-Kids Japan was supported by
   Research on biological electromagnetic environment (Grant Number:
   0155-0107) of Ministry of Internal Affairs and Communications Japan. New
   Zealand participation was supported by the Health Research Council (HRC
   12/380) and Cure Kids (grant number 3536). The Netherland's
   participation in MOBI-KIDS was partly supported by The Netherlands
   Organisation for Health Research and Development (ZonMw) within the
   program Electromagnetic Fields and Health Research under grant number
   85800001, and by the ODAS foundation, a private foundation supporting
   activities in the field of pediatric oncology and visual disabilities.
CR Ahlbom A, 2007, J NATL CANCER I, V99, P655, DOI 10.1093/jnci/djk143
   Aydin D, 2011, JNCI-J NATL CANCER I, V103, P1264, DOI 10.1093/jnci/djr244
   Baan R, 2011, LANCET ONCOL, V12, P624, DOI 10.1016/S1470-2045(11)70147-4
   Baldi I, 2011, INT J CANCER, V129, P1477, DOI 10.1002/ijc.25765
   Benson VS, 2013, INT J EPIDEMIOL, V42, P792, DOI 10.1093/ije/dyt072
   Breslow N E, 1980, IARC Sci Publ, P5
   Byun Yoon-Hwan, 2013, Environ Health Toxicol, V28, pe2013018, DOI 10.5620/eht.2013.28.e2013018
   Calderon C, 2014, BIOELECTROMAGNETICS, V35, P210, DOI 10.1002/bem.21827
   Cardis E, 2008, PHYS MED BIOL, V53, P2771, DOI 10.1088/0031-9155/53/11/001
   Cardis E, 2011, CANCER EPIDEMIOL, V35, P453, DOI 10.1016/j.canep.2011.05.012
   Cardis E, 2011, OCCUP ENVIRON MED, V68, P686, DOI 10.1136/oemed-2011-100065
   Cardis E, 2011, OCCUP ENVIRON MED, V68, P631, DOI 10.1136/oemed-2011-100155
   Cardis E, 2010, INT J EPIDEMIOL, V39, P675, DOI 10.1093/ije/dyq079
   Cardis E, 2011, OCCUP ENVIRON MED, V68, P169, DOI 10.1136/oem.2010.061358
   Carles C, 2020, ENVIRON RES, V185, DOI 10.1016/j.envres.2020.109473
   Chapman S, 2016, CANCER EPIDEMIOL, V42, P199, DOI 10.1016/j.canep.2016.04.010
   Choi KH, 2021, BIOELECTROMAGNETICS, V42, P629, DOI 10.1002/bem.22373
   Cole SR, 2008, AM J EPIDEMIOL, V168, P656, DOI 10.1093/aje/kwn164
   Coureau G, 2014, OCCUP ENVIRON MED, V71, P514, DOI 10.1136/oemed-2013-101754
   Davis FG, 2020, NEURO-ONCOLOGY, V22, P301, DOI 10.1093/neuonc/noz203
   de Vocht F, 2019, ENVIRON RES, V168, P329, DOI 10.1016/j.envres.2018.10.011
   de Vocht F, 2016, ENVIRON INT, V97, P100, DOI 10.1016/j.envint.2016.10.019
   de Vocht F, 2011, BIOELECTROMAGNETICS, V32, P334, DOI 10.1002/bem.20648
   Deltour I, 2009, J NATL CANCER I, V101, P1721, DOI 10.1093/jnci/djp415
   DOSEMECI M, 1990, AM J EPIDEMIOL, V132, P746, DOI 10.1093/oxfordjournals.aje.a115716
   Elliott P, 2013, EPIDEMIOLOGY, V24, P184, DOI 10.1097/EDE.0b013e31827e95b9
   Falcioni L, 2018, ENVIRON RES, V165, P496, DOI 10.1016/j.envres.2018.01.037
   Frei P, 2011, BRIT MED J, V343, DOI 10.1136/bmj.d6387
   Goedhart G, 2018, ENVIRON RES, V165, P150, DOI 10.1016/j.envres.2018.04.018
   Grell K, 2016, AM J EPIDEMIOL, V184, P818, DOI 10.1093/aje/kww082
   Hardell L, 2017, PLOS ONE, V12, DOI 10.1371/journal.pone.0185461
   Hardell L, 2015, INT J ENV RES PUB HE, V12, P3793, DOI 10.3390/ijerph120403793
   Hardell Lennart, 2015, Pathophysiology, V22, P1, DOI 10.1016/j.pathophys.2014.10.001
   IARC Working Group on the Evaluation of Carcinogenic Risks to Humans, 2013, IARC Monogr Eval Carcinog Risks Hum, V102, P1
   ICNIRP, 2020, HEALTH PHYS, V118, P483, DOI 10.1097/HP.0000000000001210
   International Agency for Research on Cancer (IARC),, 2002, NON RAD 1
   Karipidis K, 2018, BMJ OPEN, V8, DOI 10.1136/bmjopen-2018-024489
   Keinan-Boker L, 2018, CANCER EPIDEMIOL, V56, P6, DOI 10.1016/j.canep.2018.07.003
   Khan MW, 2021, INT J HYG ENVIR HEAL, V233, DOI 10.1016/j.ijheh.2021.113712
   Kheifets L, 2008, J OCCUP ENVIRON MED, V50, P677, DOI 10.1097/JOM.0b013e3181757a27
   Kundi M, 2010, CR PHYS, V11, P556, DOI 10.1016/j.crhy.2011.01.014
   Lai H, 2021, ELECTROMAGN BIOL MED, V40, P264, DOI 10.1080/15368378.2021.1881866
   Larjavaara S, 2011, AM J EPIDEMIOL, V174, P2, DOI 10.1093/aje/kwr071
   Lee AK, 2019, PHYS MED BIOL, V64, DOI 10.1088/1361-6560/aafcdc
   Lee AK, 2017, PHYS MED BIOL, V62, P2741, DOI 10.1088/1361-6560/aa5c2d
   Little MP, 2012, BRIT MED J, V344, DOI 10.1136/bmj.e1147
   Lonn S, 2004, INT J CANCER, V108, P450, DOI 10.1002/ijc.11578
   Marcilio Izabel, 2011, Rev. bras. epidemiol., V14, P580, DOI 10.1590/S1415-790X2011000400005
   Momoli F, 2017, AM J EPIDEMIOL, V186, P885, DOI 10.1093/aje/kwx157
   NTP, 2018, NTP TECHN REP
   Patel AP, 2019, LANCET NEUROL, V18, P376, DOI 10.1016/S1474-4422(18)30468-X
   Philips A, 2018, J ENV PUBLIC HLTH, V2018, P1, DOI DOI 10.1155/2018/7910754/10.1155/2018/2170208
   Sadetzki S., 2014, MOBIKIDS STUDY PROTO, V2, DOI 10.3389/fpubh.2014.00124
   Saracci R, 2008, INT J EPIDEMIOL, V37, P1313, DOI 10.1093/ije/dyn200
   Sato Y, 2016, BIOELECTROMAGNETICS, V37, P282, DOI 10.1002/bem.21982
   Scenihr, 2015, SCI COMMITTEE EMERGI
   Schuermann D, 2021, INT J MOL SCI, V22, DOI 10.3390/ijms22073772
   Seomun G, 2021, PLOS ONE, V16, DOI 10.1371/journal.pone.0251628
   Statista, 2021, MOB SUBSCR WORLDW 19
   Statista Germany, 2021, SMARTPH OWN TEEN GER
   Statista UK, 2021, UK SMARTPH OWN AG 20
   Turner MC, 2019, EPIDEMIOLOGY, V30, P145, DOI 10.1097/EDE.0000000000000932
   van Wel L., 2021, VALIDATION MOBILE PH
   Voisin Mathew R, 2021, CMAJ Open, V9, pE973, DOI 10.9778/cmajo.20200295
   Wiart J, 2008, PHYS MED BIOL, V53, P3681, DOI 10.1088/0031-9155/53/13/019
   Wiart J., 2016, RADIOFREQUENCY HUMAN
   Wyde M., 2018, BIORXIV, DOI DOI 10.1101/055699V3
   Zada G, 2012, WORLD NEUROSURG, V77, P518, DOI 10.1016/j.wneu.2011.05.051
   Zumel-Marne A, 2020, J NEURO-ONCOL, V147, P427, DOI 10.1007/s11060-020-03437-4
NR 69
TC 7
Z9 7
U1 0
U2 4
PU PERGAMON-ELSEVIER SCIENCE LTD
PI OXFORD
PA THE BOULEVARD, LANGFORD LANE, KIDLINGTON, OXFORD OX5 1GB, ENGLAND
SN 0160-4120
EI 1873-6750
J9 ENVIRON INT
JI Environ. Int.
PD FEB
PY 2022
VL 160
AR 107069
DI 10.1016/j.envint.2021.107069
EA DEC 2021
PG 20
WC Environmental Sciences
WE Science Citation Index Expanded (SCI-EXPANDED)
SC Environmental Sciences & Ecology
GA YM3XO
UT WOS:000746511100021
PM 34974237
OA Green Published, gold
DA 2022-09-16
ER

PT J
AU Brautbar, N
AF Brautbar, N
TI Rapid development of brain tumors in 2 cellular phone testers
SO ARCHIVES OF ENVIRONMENTAL HEALTH
LA English
DT Letter
C1 Univ So Calif, Sch Med, Los Angeles, CA 90048 USA.
RP Brautbar, N (corresponding author), Univ So Calif, Sch Med, 6200 Wilshire Blvd,Suite 1000, Los Angeles, CA 90048 USA.
EM brautbar@aol.com
CR Richter ED, 2002, ARCH ENVIRON HEALTH, V57, P270, DOI 10.1080/00039890209601409
NR 1
TC 0
Z9 0
U1 0
U2 0
PU HELDREF PUBLICATIONS
PI WASHINGTON
PA 1319 EIGHTEENTH ST NW, WASHINGTON, DC 20036-1802 USA
SN 0003-9896
J9 ARCH ENVIRON HEALTH
JI Arch. Environ. Health
PD SEP
PY 2003
VL 58
IS 9
BP 606
EP 606
PG 1
WC Environmental Sciences; Public, Environmental & Occupational Health
WE Science Citation Index Expanded (SCI-EXPANDED)
SC Environmental Sciences & Ecology; Public, Environmental & Occupational
   Health
GA 851MS
UT WOS:000223689800011
PM 15369281
DA 2022-09-16
ER

PT J
AU Connelly, JM
   Malkin, MG
AF Connelly, Jennifer M.
   Malkin, Mark G.
TI Environmental risk factors for brain tumors
SO CURRENT NEUROLOGY AND NEUROSCIENCE REPORTS
LA English
DT Review
ID INTERNATIONAL CASE-CONTROL; MOBILE PHONE USE; OCCUPATIONAL-EXPOSURE;
   CIGARETTE-SMOKING; MAGNETIC-FIELDS; CELLULAR TELEPHONES; MATERNAL
   SMOKING; CORDLESS PHONES; UNITED-STATES; ADULT GLIOMA
AB Primary brain tumors, whether malignant or nonmalignant, have devastating consequences. Unfortunately, few known causes exist. Despite decades of epidemiologic research to identify environmental causes of brain tumors, very little progress has been made. The purpose of this paper is to review the most recent studies in the epidemiology of brain tumors. Popular topics of interest in adult brain tumor epidemiology include electromagnetic fields (particularly cellular phones), occupational exposures, nitroso-containing compounds (especially smoking), hair products, and allergic and immunologic factors. Some of these topics are also applicable to the etiology of childhood brain tumors, but additional areas of interest in the pediatric population focus on parental exposure prior to conception, maternal exposure during pregnancy, and childhood exposure to infectious agents. After an extensive review of the literature since 2001, we present the most relevant studies. Although there are many proposed associations with brain tumors, none possess the statistical significance to confidently ascribe causation. However, new findings and associations, particularly those in allergy and immunology, will present interesting opportunities for further development.
C1 [Connelly, Jennifer M.; Malkin, Mark G.] Med Coll Wisconsin, Dept Neurol, Milwaukee, WI 53226 USA.
RP Connelly, JM (corresponding author), Med Coll Wisconsin, Dept Neurol, 9200 W Wisconsin Ave,Roon 2546, Milwaukee, WI 53226 USA.
EM jconnelly@mcw.edu
CR Altieri A, 2006, NEUROLOGY, V67, P1979, DOI 10.1212/01.wnl.0000247036.98444.38
   Beall C, 2005, J OCCUP ENVIRON MED, V47, P996, DOI 10.1097/01.jom.0000183094.42763.f0
   Brenner AV, 2002, INT J CANCER, V99, P252, DOI 10.1002/ijc.10320
   Brooks DR, 2004, CANCER CAUSE CONTROL, V15, P997, DOI 10.1007/s10552-004-1123-z
   Cardy AH, 2006, INT J CANCER, V118, P1302, DOI 10.1002/ijc.21482
   Carreon T, 2005, ENVIRON HEALTH PERSP, V113, P546, DOI 10.1289/ehp.7456
   Chen HL, 2002, CANCER CAUSE CONTROL, V13, P647, DOI 10.1023/A:1019527225197
   Christensen HC, 2005, NEUROLOGY, V64, P1189, DOI 10.1212/01.WNL.0000156351.72313.D3
   Cordier S, 2001, CANCER CAUSE CONTROL, V12, P865, DOI 10.1023/A:1012277703631
   De Roos AJ, 2003, CANCER CAUSE CONTROL, V14, P139, DOI 10.1023/A:1023053916689
   Efird JT, 2005, J NEURO-ONCOL, V72, P133, DOI 10.1007/s11060-004-3121-0
   Efird JT, 2004, J NEURO-ONCOL, V68, P57, DOI 10.1023/B:NEON.0000024746.87666.ed
   Efird JT, 2003, PAEDIATR PERINAT EP, V17, P201, DOI 10.1046/j.1365-3016.2003.00484.x
   Filippini G, 2002, INT J CANCER, V100, P206, DOI 10.1002/ijc.10465
   Hardell L, 2006, ENVIRON RES, V100, P232, DOI 10.1016/j.envres.2005.04.006
   Hardell L, 2002, INT J RADIAT BIOL, V78, P931, DOI 10.1080/09553000210158038
   Heineman EF, 2005, CANCER CAUSE CONTROL, V16, P857, DOI 10.1007/s10552-005-3204-z
   Hepworth SJ, 2006, NEURO-ONCOLOGY, V8, P406
   Hepworth SJ, 2006, BMJ-BRIT MED J, V332, P883, DOI 10.1136/bmj.38720.687975.55
   Holly EA, 2002, PAEDIATR PERINAT EP, V16, P226, DOI 10.1046/j.1365-3016.2002.00420.x
   Huncharek M, 2002, J NEURO-ONCOL, V57, P51, DOI 10.1023/A:1015734921470
   Klaeboe L, 2005, INT J CANCER, V115, P137, DOI 10.1002/ijc.20845
   Kleinerman RA, 2005, AM J EPIDEMIOL, V161, P136, DOI 10.1093/aje/kwi013
   Krishnan G, 2003, J OCCUP ENVIRON MED, V45, P639, DOI 10.1097/01.jom.0000069245.06498.48
   Lee W J, 2005, Occup Environ Med, V62, P786, DOI 10.1136/oem.2005.020230
   Lonn S, 2005, AM J EPIDEMIOL, V161, P526, DOI 10.1093/aje/kwi091
   McKean-Cowdin R, 2003, INT J EPIDEMIOL, V32, P211, DOI 10.1093/ije/dyg050
   Minder CE, 2001, AM J EPIDEMIOL, V153, P825, DOI 10.1093/aje/153.9.825
   Muscat JE, 2002, NEUROLOGY, V58, P1304, DOI 10.1212/WNL.58.8.1304
   Navas-Acien A, 2002, CANCER EPIDEM BIOMAR, V11, P1678
   Navas-Acien A, 2002, AM J IND MED, V42, P214, DOI 10.1002/ajim.10107
   Pan SY, 2005, J OCCUP ENVIRON MED, V47, P704, DOI 10.1097/01.jom.0000165747.95801.c5
   Scheurer ME, 2006, NEURO-ONCOLOGY, V8, P408
   Schoemaker MJ, 2006, INT J CANCER, V119, P2165, DOI 10.1002/ijc.22091
   Schuz J, 2006, AM J EPIDEMIOL, V163, P512, DOI 10.1093/aje/kwj068
   Schuz J, 2006, JNCI-J NATL CANCER I, V98, P1707, DOI 10.1093/jnci/djj464
   Schwartzbaum J, 2003, INT J CANCER, V106, P423, DOI 10.1002/ijc.11230
   Silvera SAN, 2006, INT J CANCER, V118, P1848, DOI 10.1002/ijc.21569
   Sorahan T, 2001, OCCUP ENVIRON MED, V58, P626, DOI 10.1136/oem.58.10.626
   van Wijngaarden E, 2003, AM J EPIDEMIOL, V157, P989, DOI 10.1093/aje/kwg082
   van Wijngaarden E, 2006, INT J CANCER, V119, P1136, DOI 10.1002/ijc.21947
   Villeneuve PJ, 2002, INT J EPIDEMIOL, V31, P210, DOI 10.1093/ije/31.1.210
   Ward MH, 2005, J OCCUP ENVIRON MED, V47, P1260, DOI 10.1097/01.jom.0000184879.67736.ae
   Wiemels JL, 2004, CANCER RES, V64, P8468, DOI 10.1158/0008-5472.CAN-04-1706
   Wiemels JL, 2002, INT J CANCER, V98, P609, DOI 10.1002/ijc.10239
   Wrensch M, 2006, CANCER RES, V66, P4531, DOI 10.1158/0008-5472.CAN-05-4032
   Zheng TZ, 2001, CANCER EPIDEM BIOMAR, V10, P413
NR 47
TC 56
Z9 56
U1 0
U2 8
PU CURRENT SCIENCE INC
PI PHILADELPHIA
PA 400 MARKET STREET, STE 700, PHILADELPHIA, PA 19106 USA
SN 1528-4042
J9 CURR NEUROL NEUROSCI
JI Curr. Neurol. Neurosci. Rep.
PD MAY
PY 2007
VL 7
IS 3
BP 208
EP 214
DI 10.1007/s11910-007-0032-4
PG 7
WC Clinical Neurology; Neurosciences
WE Science Citation Index Expanded (SCI-EXPANDED)
SC Neurosciences & Neurology
GA 279RF
UT WOS:000254371600004
PM 17488586
DA 2022-09-16
ER

PT J
AU Lin, JC
AF Lin, JC
TI Is there a brain tumor risk from cell phone use?
SO IEEE MICROWAVE MAGAZINE
LA English
DT Article
ID ACOUSTIC NEUROMA
C1 Univ Illinois, Chicago, IL 60607 USA.
RP Lin, JC (corresponding author), Univ Illinois, 851 S Morgan St, Chicago, IL 60607 USA.
EM lin@uic.edu
CR Christensen HC, 2004, AM J EPIDEMIOL, V159, P277, DOI 10.1093/aje/kwh032
   Christensen HC, 2005, NEUROLOGY, V64, P1189, DOI 10.1212/01.WNL.0000156351.72313.D3
   *ELF, 2002, P IARC LYON FRANC, V80
   Lonn S, 2005, AM J EPIDEMIOL, V161, P526, DOI 10.1093/aje/kwi091
   Lonn S, 2004, EPIDEMIOLOGY, V15, P653, DOI 10.1097/01.ede.0000142519.00772.bf
NR 5
TC 1
Z9 1
U1 0
U2 1
PU IEEE-INST ELECTRICAL ELECTRONICS ENGINEERS INC
PI PISCATAWAY
PA 445 HOES LANE, PISCATAWAY, NJ 08855 USA
SN 1527-3342
J9 IEEE MICROW MAG
JI IEEE Microw. Mag.
PD SEP
PY 2005
VL 6
IS 3
BP 28
EP +
DI 10.1109/MMW.2005.1511906
PG 2
WC Engineering, Electrical & Electronic; Telecommunications
WE Science Citation Index Expanded (SCI-EXPANDED)
SC Engineering; Telecommunications
GA 969CR
UT WOS:000232211500003
DA 2022-09-16
ER

PT J
AU Hardell, L
   Mild, KH
AF Hardell, L
   Mild, KH
TI Mobile phone use and acoustic neuromas
SO EPIDEMIOLOGY
LA English
DT Letter
ID CORDLESS TELEPHONES; BRAIN-TUMORS; RISK
C1 Univ Hosp Orebro, Orebro, Sweden.
   Natl Inst Working Life, Umea, Sweden.
RP Hardell, L (corresponding author), Univ Hosp Orebro, Orebro, Sweden.
EM lennart.hardell@orebroll.se
CR Hardell L, 2003, NEUROEPIDEMIOLOGY, V22, P124, DOI 10.1159/000068745
   Hardell L, 2003, INT J ONCOL, V22, P399
   Hardell L, 2002, EUR J CANCER PREV, V11, P377, DOI 10.1097/00008469-200208000-00010
   Lonn S, 2004, EPIDEMIOLOGY, V15, P653, DOI 10.1097/01.ede.0000142519.00772.bf
NR 4
TC 8
Z9 11
U1 0
U2 1
PU LIPPINCOTT WILLIAMS & WILKINS
PI PHILADELPHIA
PA 530 WALNUT ST, PHILADELPHIA, PA 19106-3621 USA
SN 1044-3983
J9 EPIDEMIOLOGY
JI Epidemiology
PD MAY
PY 2005
VL 16
IS 3
BP 415
EP 415
DI 10.1097/01.ede.0000153642.35577.57
PG 1
WC Public, Environmental & Occupational Health
WE Science Citation Index Expanded (SCI-EXPANDED)
SC Public, Environmental & Occupational Health
GA 918SR
UT WOS:000228568400024
PM 15824564
DA 2022-09-16
ER

PT J
AU Hardell, L
   Mild, KH
   Sandstrom, M
   Carlberg, M
   Hallquist, A
   Pahlson, A
AF Hardell, L
   Mild, KH
   Sandstrom, M
   Carlberg, M
   Hallquist, A
   Pahlson, A
TI Vestibular schwannoma, tinnitus and cellular telephones
SO NEUROEPIDEMIOLOGY
LA English
DT Article
DE acoustic neurinoma; incidence; cellular telephones
ID MOBILE PHONE USE; BRAIN-TUMORS; SYMPTOMS
AB Cases with tinnitus after using analogue cellular telephones are presented. An increased odds ratio of 3.45, 95% confidence interval (CI) 1.77-6.76, was found for vestibular schwannoma (VS) associated with the use of analogue cell phones. During the time period 1960-1998, the age-standardized incidence of VS in Sweden significantly increased yearly by +2.53% (CI 1.71-3.35). A significant increase in the incidence of VS was only found for the latter of the two time periods 1960-1979 and 1980-1998. For all other brain tumors taken together, the incidence significantly increased yearly by +0.80% (CI 0.59-1.02) for the time period 1960-1998, although the increase was only significant for benign tumors other than VS during 1960-1979. Copyright (C) 2003 S. Karger AG, Basel.
C1 Univ Hosp, Dept Oncol, S-70185 Orebro, Sweden.
   Univ Hosp, Dept Neurol, Orebro, Sweden.
   Univ Orebro, Dept Nat Sci, Orebro, Sweden.
   Natl Inst Working Life, Umea, Sweden.
   Karolinska Inst, Radiumhemmet, Dept Oncol Pathol, Stockholm, Sweden.
RP Hardell, L (corresponding author), Univ Hosp, Dept Oncol, S-70185 Orebro, Sweden.
EM lennart.hardell@orebroll.se
CR Baguley David M., 2001, Seminars in Hearing, V22, P77, DOI 10.1055/s-2001-13022
   Bikhazi NB, 1997, LARYNGOSCOPE, V107, P1176, DOI 10.1097/00005537-199709000-00004
   BRACKMAN DE, 1998, DIS EAR, P533
   CASADEL GP, 1993, J NEUROSURG, V79, P217, DOI 10.3171/jns.1993.79.2.0217
   Charabi S, 1998, ACTA OTO-LARYNGOL, V118, P327
   Dawes PJD, 1999, J LARYNGOL OTOL, V113, P818, DOI 10.1017/S0022215100145293
   DESMEULES M, 1992, J NATL CANCER I, V84, P442, DOI 10.1093/jnci/84.6.442
   Hardell L, 2002, EUR J CANCER PREV, V11, P377, DOI 10.1097/00008469-200208000-00010
   Howitz MF, 2000, AM J OTOL, V21, P690
   *IARC, 1997, CANC INC 5 CONT, V4
   Jukich PJ, 2001, NEURO-ONCOLOGY, V3, P141, DOI 10.1093/neuonc/3.3.141
   Kellenyi L., 1999, Neurobiology (Budapest), V7, P79
   Kentala E, 2001, AURIS NASUS LARYNX, V28, P15, DOI 10.1016/S0385-8146(00)00093-6
   Martens L, 1994, RADIO SCI B, V27, P9
   Moffat DA, 1998, AM J OTOL, V19, P82
   MOFFAT DA, 1995, CLIN OTOLARYNGOL, V20, P80, DOI 10.1111/j.1365-2273.1995.tb00018.x
   Oftedal G, 2000, OCCUP MED-OXFORD, V50, P237, DOI 10.1093/occmed/50.4.237
   Sandstrom M, 2001, OCCUP MED-OXFORD, V51, P25, DOI 10.1093/occmed/51.1.25
   Tos M, 1999, LARYNGOSCOPE, V109, P736, DOI 10.1097/00005537-199905000-00011
   Walsh RM, 2000, CLIN OTOLARYNGOL, V25, P28, DOI 10.1046/j.1365-2273.2000.00317.x
NR 20
TC 42
Z9 44
U1 0
U2 7
PU KARGER
PI BASEL
PA ALLSCHWILERSTRASSE 10, CH-4009 BASEL, SWITZERLAND
SN 0251-5350
J9 NEUROEPIDEMIOLOGY
JI Neuroepidemiology
PD MAR-APR
PY 2003
VL 22
IS 2
BP 124
EP 129
DI 10.1159/000068745
PG 6
WC Public, Environmental & Occupational Health; Clinical Neurology
WE Science Citation Index Expanded (SCI-EXPANDED)
SC Public, Environmental & Occupational Health; Neurosciences & Neurology
GA 657ZC
UT WOS:000181695400005
PM 12629278
DA 2022-09-16
ER

PT J
AU Weed, DL
AF Weed, Douglas L.
TI Do Cell Phones Cause Brain Tumors? Another Piece of the Puzzle
SO JNCI-JOURNAL OF THE NATIONAL CANCER INSTITUTE
LA English
DT Editorial Material
ID RADIATION; RISK
C1 [Weed, Douglas L.] DLW Consulting Serv LLC, Salt Lake City, UT USA.
   [Weed, Douglas L.] NCI, NIH, Bethesda, MD 20892 USA.
RP Weed, DL (corresponding author), NCI, DLW Consulting Serv LLC, 1302 N Oak Forest Rd, Salt Lake City, UT 84103 USA.
EM douglaslweed@aol.com
CR Alexiou GA, 2015, J NEGAT RESULTS BIOM, V14, DOI 10.1186/s12952-015-0043-7
   Baan R, 2011, LANCET ONCOL, V12, P624, DOI 10.1016/S1470-2045(11)70147-4
   Belpomme D, 2018, ENVIRON POLLUT, V242, P643, DOI 10.1016/j.envpol.2018.07.019
   Benson VS, 2013, INT J EPIDEMIOL, V42, P792, DOI 10.1093/ije/dyt072
   Bortkiewicz A, 2017, INT J OCCUP MED ENV, V30, P27, DOI 10.13075/ijomeh.1896.00802
   Carlberg M, 2017, BIOMED RES INT, V2017, DOI 10.1155/2017/9218486
   Choi YJ, 2020, INT J ENV RES PUB HE, V17, DOI 10.3390/ijerph17218079
   Cope MB, 2010, INT J OBESITY, V34, P84, DOI 10.1038/ijo.2009.239
   Green J, 2019, INT J EPIDEMIOL, V48, P28, DOI 10.1093/ije/dyy065
   HILL AB, 1965, P ROY SOC MED, V58, P295, DOI 10.1177/003591576505800503
   IARC, 2019, IARC MON ID CARC HAZ
   International Telecommunications Union, 2021, KEY ICT IND DEV DEV
   Kuhn Thomas S., 1996, STRUCTURE SCI REVOLU
   Magiera Andrzej, 2019, Rocz Panstw Zakl Hig, V70, P225
   Miller AB, 2018, ENVIRON RES, V167, P673, DOI 10.1016/j.envres.2018.06.043
   Morgan LL, 2015, INT J ONCOL, V46, P1865, DOI 10.3892/ijo.2015.2908
   National Toxicology Program National Institute of Environmental Health Sciences, 2016, REP CARC
   Nickerson R. S, 1998, REV GEN PSYCHOL, V2, P175, DOI 10.1037/1089-2680.2.2.175
   Ostrom Quinn T, 2018, Prog Neurol Surg, V30, P1, DOI 10.1159/000464374
   Roosli M, 2019, ANNU REV PUBL HEALTH, V40, P221, DOI 10.1146/annurev-publhealth-040218-044037
   Schuz J, 2022, JNCI-J NATL CANCER I, V114, P704, DOI 10.1093/jnci/djac042
   Vienne-Jumeau A, 2019, REV NEUROL-FRANCE, V175, P664, DOI 10.1016/j.neurol.2019.08.004
   Weed DL, 2018, JNCI-J NATL CANCER I, V110, P812, DOI 10.1093/jnci/djy050
   WYNDER EL, 1990, J CLIN EPIDEMIOL, V43, P619, DOI 10.1016/0895-4356(90)90167-N
   Yang M, 2017, PLOS ONE, V12, DOI 10.1371/journal.pone.0175136
NR 25
TC 0
Z9 0
U1 1
U2 1
PU OXFORD UNIV PRESS INC
PI CARY
PA JOURNALS DEPT, 2001 EVANS RD, CARY, NC 27513 USA
SN 0027-8874
EI 1460-2105
J9 JNCI-J NATL CANCER I
JI JNCI-J. Natl. Cancer Inst.
PD MAY 9
PY 2022
VL 114
IS 5
BP 643
EP 644
AR djac043
DI 10.1093/jnci/djac043
EA MAR 2022
PG 2
WC Oncology
WE Science Citation Index Expanded (SCI-EXPANDED)
SC Oncology
GA 1C0XA
UT WOS:000785612600001
PM 35350076
OA Bronze
DA 2022-09-16
ER

PT J
AU Rothman, KJ
AF Rothman, KJ
TI Cellular telephones and risk of brain tumours - Reply
SO LANCET
LA English
DT Letter
C1 Boston Univ, Sch Publ Hlth, Dept Epidemiol & Biostat, Boston, MA 02118 USA.
RP Rothman, KJ (corresponding author), Boston Univ, Sch Publ Hlth, Dept Epidemiol & Biostat, 715 Albany St, Boston, MA 02118 USA.
NR 0
TC 5
Z9 5
U1 0
U2 0
PU LANCET LTD
PI LONDON
PA 84 THEOBALDS RD, LONDON WC1X 8RR, ENGLAND
SN 0140-6736
J9 LANCET
JI Lancet
PD MAR 24
PY 2001
VL 357
IS 9260
BP 961
EP 961
DI 10.1016/S0140-6736(05)71664-0
PG 1
WC Medicine, General & Internal
WE Science Citation Index Expanded (SCI-EXPANDED)
SC General & Internal Medicine
GA 413RG
UT WOS:000167625300050
DA 2022-09-16
ER

PT J
AU Milham, S
AF Milham, Samuel
TI Re: Mobile Phone Use and Brain Tumors in Children and Adolescents
   Response
SO JOURNAL OF THE NATIONAL CANCER INSTITUTE
LA English
DT Letter
C1 [Milham, Samuel] Washington State Hlth Dept, Olympia, WA 98504 USA.
RP Milham, S (corresponding author), 2318 Gravelly Beach Loop NW, Olympia, WA 98501 USA.
EM Smilham@dc.rr.com
CR Aydin D, 2011, JNCI-J NATL CANCER I, V103, P1
NR 1
TC 1
Z9 1
U1 0
U2 1
PU OXFORD UNIV PRESS INC
PI CARY
PA JOURNALS DEPT, 2001 EVANS RD, CARY, NC 27513 USA
SN 0027-8874
J9 J NATL CANCER I
JI J. Natl. Cancer Inst.
PD APR
PY 2012
VL 104
IS 8
BP 635
EP 635
DI 10.1093/jnci/djs143
PG 1
WC Oncology
WE Science Citation Index Expanded (SCI-EXPANDED)
SC Oncology
GA 930TE
UT WOS:000303162400015
PM 22491232
OA Bronze
DA 2022-09-16
ER

PT J
AU Brandenburg, C
   Worrall, L
   Copland, D
   Rodriguez, AD
AF Brandenburg, Caitlin
   Worrall, Linda
   Copland, David
   Rodriguez, Amy D.
TI Barriers and facilitators to using the CommFit (TM) smart phone app to
   measure talk time for people with aphasia
SO APHASIOLOGY
LA English
DT Article
DE Aphasia; technology; accessibility; smart phone
ID TECHNOLOGY; INDIVIDUALS; PROGRAM; DESIGN
AB Background: The use of mobile technology in aphasia rehabilitation is an emerging area of research. CommFit is a smart phone application which was developed according to aphasia-friendly guidelines to measure the talk time of people with aphasia. Presently, the ease-of-use of CommFit for people with aphasia has not been investigated, and there is little research on the barriers and facilitators to using mobile technology for this population.Aims: The aim of this study was to describe the barriers and facilitators experienced by people with aphasia while using CommFit.Methods & Procedures: Twelve people with aphasia used the CommFit system-app, iPhone and BlueTooth headset, to measure their talking time for 14days. The Western Aphasia Battery-Revised Aphasia Quotient was used to determine aphasia severity. During the initial training session and data collection period, field notes were taken by researchers. At the end of the data-collection period, participants completed an ease-of-use rating scale and participated in semi-structured interviews on the barriers and facilitators to using the CommFit system.Outcomes & Results: Field notes and data from semi-structured interviews identified eight barriers; physical and language impairments related to stroke, other physical barriers not related to stroke, time constraints, unfamiliarity with technology, social attitudes, design of the technology and technology malfunction. Facilitators included support from researchers, support from other people, app design and use of the manual. On the ease-of-use rating scale, steps involving the headset were rated as less usable than other steps involved in using the CommFit system. However, all steps had mean scores indicating that they were easy to use or very easy to use. Spearman correlations indicated that there was no significant relationship between ease-of-use ratings and aphasia severity. However, there was a significant negative correlation between age and ease-of-use rating of pairing the headset (r=-0.8173, p=0.013).Conclusions: The results of this study identified barriers to using mobile technology, many of which were not connected to the participants' stroke-related impairments. It also identified several facilitators which should be capitalised on when using mobile technology with this population. Last, results indicated that the BlueTooth headset was not a highly usable component of the CommFit system, especially for older users. This will be addressed in future research on the app.
C1 [Brandenburg, Caitlin; Worrall, Linda; Copland, David; Rodriguez, Amy D.] Univ Queensland, Sch Hlth & Rehabil Sci, Brisbane, Qld, Australia.
   [Brandenburg, Caitlin; Worrall, Linda; Copland, David; Rodriguez, Amy D.] Natl Hlth & Med Res Council, Ctr Clin Res Excellence Aphasia Rehabil, Brisbane, Qld, Australia.
   [Copland, David; Rodriguez, Amy D.] Univ Queensland, Ctr Clin Res, Brisbane, Qld, Australia.
RP Brandenburg, C (corresponding author), Univ Queensland, Sch Hlth & Rehabil Sci, Brisbane, Qld, Australia.; Brandenburg, C (corresponding author), Natl Hlth & Med Res Council, Ctr Clin Res Excellence Aphasia Rehabil, Brisbane, Qld, Australia.
EM c.brandenburg@uq.edu.au
RI Copland, David A/F-1409-2010; Rodriguez, Amy/ABH-8007-2020; Copland,
   David/AAE-5334-2020
OI Copland, David A/0000-0002-2257-4270; Copland,
   David/0000-0002-2257-4270; Worrall, Linda/0000-0002-3283-7038
FU National Health and Medical Rehabilitation Council (NHMRC) Centre for
   Clinical Research Excellence in Aphasia Rehabilitation [569935]
FX This work was supported by the National Health and Medical
   Rehabilitation Council (NHMRC) Centre for Clinical Research Excellence
   in Aphasia Rehabilitation: [Grant Number 569935].
CR Al Mahmud A., 2014, P 26 AUSTR COMP HUM, P535, DOI [10.1145/2686612.2686698, DOI 10.1145/2686612.2686698]
   Allen Meghan, 2008, Universal Access in the Information Society, V7, P145, DOI 10.1007/s10209-008-0112-5
   Anderson M., 2015, TECHNOLOGY DEVICE OW
   Brady MC, 2013, INT J STROKE, V8, P193, DOI 10.1111/j.1747-4949.2012.00900.x
   Brandenburg C, 2016, APHASIOLOGY, V30, P320, DOI 10.1080/02687038.2015.1028329
   Brandenburg C, 2013, APHASIOLOGY, V27, P444, DOI 10.1080/02687038.2013.772293
   Caute A, 2016, APHASIOLOGY, V30, P290, DOI 10.1080/02687038.2015.1052729
   Des Roches CA, 2015, FRONT HUM NEUROSCI, V8, DOI 10.3389/fnhum.2014.01015
   Elman RJ, 2001, APHASIOLOGY, V15, P895, DOI 10.1080/02687040143000267
   Elman RJ., 2010, CLIN APH C ISL PALMS
   Fiordelli M, 2013, J MED INTERNET RES, V15, DOI 10.2196/jmir.2430
   Graneheim UH, 2004, NURS EDUC TODAY, V24, P105, DOI 10.1016/j.nedt.2003.10.001
   Greig CA, 2008, TOP STROKE REHABIL, V15, P307, DOI 10.1310/tsr1504-307
   Hinkle D. E., 2003, APPL STAT BEHAV SCI, P109
   Holland AL, 2012, SEMIN SPEECH LANG, V33, P223, DOI 10.1055/s-0032-1320042
   Kertesz A, 2006, J AM GERIATR SOC
   Kurland J, 2014, SEMIN SPEECH LANG, V35, P51, DOI 10.1055/s-0033-1362991
   Kuwabara K, 2009, LECT NOTES COMPUT SC, V5614, P375, DOI 10.1007/978-3-642-02707-9_43
   McCall D, 2012, SEMIN SPEECH LANG, V33, P234, DOI 10.1055/s-0032-1320043
   Messamer P, 2016, APHASIOLOGY, V30, P164, DOI 10.1080/02687038.2015.1102856
   Miller H, 2013, P 15 INT ACM SIGACCE, P1
   Moffatt K, 2017, UNIVERSAL ACCESS INF, V16, P115, DOI 10.1007/s10209-015-0428-x
   Ramsberger G, 2014, SEMIN SPEECH LANG, V35, P17, DOI 10.1055/s-0033-1362992
   Roper Abi, 2014, ASSETS, P239, DOI [10.1145/2661334.2661397, DOI 10.1145/2661334.2661397]
   Rose TA, 2011, INT J SPEECH-LANG PA, V13, P335, DOI 10.3109/17549507.2011.560396
   Routhier S, 2016, APHASIOLOGY, V30, P269, DOI 10.1080/02687038.2014.973361
   Szabo G, 2014, SEMIN SPEECH LANG, V35, P5, DOI 10.1055/s-0033-1362993
   World Health Organization, 2007, INT CLASS FUNCT DIS
NR 28
TC 4
Z9 4
U1 0
U2 0
PU ROUTLEDGE JOURNALS, TAYLOR & FRANCIS LTD
PI ABINGDON
PA 2-4 PARK SQUARE, MILTON PARK, ABINGDON OX14 4RN, OXON, ENGLAND
SN 0268-7038
EI 1464-5041
J9 APHASIOLOGY
JI Aphasiology
PY 2017
VL 31
IS 8
BP 901
EP 927
DI 10.1080/02687038.2016.1219016
PG 27
WC Audiology & Speech-Language Pathology; Linguistics; Clinical Neurology;
   Rehabilitation
WE Science Citation Index Expanded (SCI-EXPANDED)
SC Audiology & Speech-Language Pathology; Linguistics; Neurosciences &
   Neurology; Rehabilitation
GA EX3TQ
UT WOS:000403156100003
DA 2022-09-16
ER

PT J
AU Grell, K
   Frederiksen, K
   Schuz, J
   Cardis, E
   Armstrong, B
   Siemiatycki, J
   Krewski, DR
   McBride, ML
   Johansen, C
   Auvinen, A
   Hours, M
   Blettner, M
   Sadetzki, S
   Lagorio, S
   Yamaguchi, N
   Woodward, A
   Tynes, T
   Feychting, M
   Fleming, SJ
   Swerdlow, AJ
   Andersen, PK
AF Grell, Kathrine
   Frederiksen, Kirsten
   Schuz, Joachim
   Cardis, Elisabeth
   Armstrong, Bruce
   Siemiatycki, Jack
   Krewski, Daniel R.
   McBride, Mary L.
   Johansen, Christoffer
   Auvinen, Anssi
   Hours, Martine
   Blettner, Maria
   Sadetzki, Siegal
   Lagorio, Susanna
   Yamaguchi, Naohito
   Woodward, Alistair
   Tynes, Tore
   Feychting, Maria
   Fleming, Sarah J.
   Swerdlow, Anthony J.
   Andersen, Per K.
TI The Intracranial Distribution of Gliomas in Relation to Exposure From
   Mobile Phones: Analyses From the INTERPHONE Study
SO AMERICAN JOURNAL OF EPIDEMIOLOGY
LA English
DT Article
DE glioma; INTERPHONE Study; intracranial distribution; mobile telephones;
   radio-frequency electromagnetic fields; spatial point pattern
ID MALIGNANT BRAIN-TUMORS; CELLULAR TELEPHONE USERS; CORDLESS PHONES;
   POOLED ANALYSIS; SELECTION BIAS; RISK; LOCATION; CANCERS; RECALL; SAR
AB When investigating the association between brain tumors and use of mobile telephones, accurate data on tumor position are essential, due to the highly localized absorption of energy in the human brain from the radio-frequency fields emitted. We used a point process model to investigate this association using information that included tumor localization data from the INTERPHONE Study (Australia, Canada, Denmark, Finland, France, Germany, Israel, Italy, Japan, New Zealand, Norway, Sweden, and the United Kingdom). Our main analysis included 792 regular mobile phone users diagnosed with a glioma between 2000 and 2004. Similar to earlier results, we found a statistically significant association between the intracranial distribution of gliomas and the self-reported location of the phone. When we accounted for the preferred side of the head not being exclusively used for all mobile phone calls, the results were similar. The association was independent of the cumulative call time and cumulative number of calls. However, our model used reported side of mobile phone use, which is potentially influenced by recall bias. The point process method provides an alternative to previously used epidemiologic research designs when one is including localization in the investigation of brain tumors and mobile phone use.
C1 [Grell, Kathrine; Frederiksen, Kirsten] Danish Canc Soc, Unit Stat Bioinformat & Registry, Res Ctr, Copenhagen, Denmark.
   [Grell, Kathrine; Andersen, Per K.] Univ Copenhagen, Fac Hlth & Med Sci, Biostat Sect, Dept Publ Hlth, Oester Farimagsgade 5, DK-1014 Copenhagen, Denmark.
   [Schuz, Joachim] IARC, Sect Environm & Radiat, Lyon, France.
   [Cardis, Elisabeth] Univ Pompeu Fabra, Ctr Res Environm Epidemiol CREAL, Barcelona, Spain.
   [Cardis, Elisabeth] CIBERESP, Barcelona, Spain.
   [Armstrong, Bruce] Univ Sydney, Sydney Sch Publ Hlth, Sydney, NSW, Australia.
   [Armstrong, Bruce] Sax Inst, Sydney, NSW, Australia.
   [Siemiatycki, Jack] Univ Montreal, Sch Publ Hlth, Guzzo Canc Res Soc Chair Environm & Canc, Montreal, PQ, Canada.
   [Krewski, Daniel R.] Univ Ottawa, Dept Epidemiol & Community Med, Fac Med, Ottawa, ON, Canada.
   [McBride, Mary L.] British Columbia Canc Agcy, Canc Control Res Dept, Vancouver, BC, Canada.
   [Johansen, Christoffer] Danish Canc Soc, Unit Survivorship, Res Ctr, Copenhagen, Denmark.
   [Auvinen, Anssi] Radiat & Nucl Safety Author STUK, Helsinki, Finland.
   [Auvinen, Anssi] Univ Tampere, Sch Hlth Sci, Dept Epidemiol, Tampere, Finland.
   [Hours, Martine] Univ Lyon, Epidemiol Res & Surveillance Unit Transport Occup, Lyon, France.
   [Blettner, Maria] Johannes Gutenberg Univ Mainz, Univ Med Ctr, Inst Med Biostat Epidemiol & Informat, Mainz, Germany.
   [Sadetzki, Siegal] Chaim Sheba Med Ctr, Canc & Radiat Epidemiol Unit, Gertner Inst, Ramat Gan, Israel.
   [Sadetzki, Siegal] Tel Aviv Univ, Sackler Fac Med, Tel Aviv, Israel.
   [Lagorio, Susanna] Ist Super Sanita, Natl Ctr Epidemiol Surveillance & Hlth Promot, Rome, Italy.
   [Yamaguchi, Naohito] Tokyo Womens Med Univ, Dept Publ Hlth, Sch Med, Tokyo, Japan.
   [Woodward, Alistair] Univ Auckland, Sch Populat Hlth, Sect Epidemiol & Biostat, Auckland, New Zealand.
   [Tynes, Tore] Natl Inst Occupat Hlth, Dept Occupat Hlth Surveillance, Oslo, Norway.
   [Tynes, Tore] Canc Registry Norway, Inst Epidemiol Canc Res, Oslo, Norway.
   [Feychting, Maria] Karolinska Inst, Inst Environm Med, Epidemiol Unit, Stockholm, Sweden.
   [Fleming, Sarah J.] Univ Leeds, Div Epidemiol & Biostat, Leeds Inst Cardiovasc & Metab Med, Leeds, W Yorkshire, England.
   [Swerdlow, Anthony J.] Inst Canc Res, Div Genet & Epidemiol, London, England.
   [Swerdlow, Anthony J.] Inst Canc Res, Div Breast Canc Res, London, England.
RP Grell, K (corresponding author), Univ Copenhagen, Fac Hlth & Med Sci, Biostat Sect, Dept Publ Hlth, Oester Farimagsgade 5, DK-1014 Copenhagen, Denmark.
EM kagr@sund.ku.dk
RI Lagorio, Susanna/AAL-8389-2021; LAGORIO, Susanna/I-5033-2012; Auvinen,
   Anssi/AAL-2111-2020; Johansen, Christoffer/AAG-7916-2020; Cardis,
   Elisabeth/C-3904-2017; Auvinen, Anssi/AAD-9311-2020; Armstrong,
   Bruce/K-9464-2015
OI Lagorio, Susanna/0000-0001-8883-8745; LAGORIO,
   Susanna/0000-0001-8883-8745; Auvinen, Anssi/0000-0003-1125-4818;
   Johansen, Christoffer/0000-0002-4384-206X; Cardis,
   Elisabeth/0000-0003-0999-6839; Armstrong, Bruce/0000-0001-8940-7525;
   /0000-0001-6398-6979; Fleming, Sarah/0000-0002-7655-4806; Swerdlow,
   Anthony/0000-0001-5550-4159
FU Danish Cancer Society Scientific Committee [R20-A897]; European Union
   [QLK4-CT-1999901563]; International Union Against Cancer (UICC); Mobile
   Manufacturers' Forum; Global System for Mobile Communications
   Association; Australian National Health and Medical Research Council
   [219129]; University of Sydney Medical Foundation Program Grant;
   Canadian Institutes of Health Research (CIHR) [MOP-42525]; Canada
   Research Chairs Program; Guzzo Environment-Cancer Research Chair of the
   Cancer Research Society; CIHR; Canadian Wireless Telecommunications
   Association; Danish Cancer Society; Finnish study center by Emil
   Aaltonen Foundation; Academy of Finland; l'Association pour la Recherche
   sur le Cancer [5142]; Orange; Societe francaise du radiotelephone;
   Bouygues Telecom; German Mobile Phone Research Program (Deutsches
   Mobilfunkforschungsprogramm) of the German Federal Ministry for the
   Environment, Nuclear Safety, and Nature Protection; Ministry for the
   Environment and Traffic of the state of Baden-Wurttemberg; Ministry for
   the Environment of the state of North Rhine-Westphalia; MAIFOR Program
   (Mainzer Forschungsforderungsprogramm) of the University of Mainz;
   Ministry of Internal Affairs and Communications of Japan; Health
   Research Council; Hawkes Bay Medical Research Foundation; Wellington
   Medical Research Foundation; Waikato Medical Research Foundation; Cancer
   Society of New Zealand; Swedish Research Council; Swedish Cancer
   Society; Mobile Telecommunications; Health and Research Programme;
   Health and Safety Executive; Department of Health, the United Kingdom
   (O2); Department of Health, the United Kingdom (Orange); Department of
   Health, the United Kingdom (T-Mobile); Department of Health, the United
   Kingdom (Vodafone); Department of Health, the United Kingdom ("3");
   Scottish Executive; National Health Service
FX This work was supported by funding from the Danish Cancer Society
   Scientific Committee (grant R20-A897). The INTERPHONE Study was
   supported by funding from the European Union Fifth Framework Programme
   ("Quality of Life and Management of Living Resources"; contract
   QLK4-CT-1999901563) and the International Union Against Cancer (UICC).
   The UICC received funds for this purpose from the Mobile Manufacturers'
   Forum and the Global System for Mobile Communications Association. The
   Australian study center was supported by the Australian National Health
   and Medical Research Council (Electromagnetic Energy grant 219129) with
   funds originally derived from mobile phone service licensing fees; B.A.
   was supported by a University of Sydney Medical Foundation Program
   Grant. Cancer Council New South Wales and Cancer Council Victoria
   provided most of the infrastructure for the project in Australia. The
   Montreal, Quebec, Canada, portion of the INTERPHONE Study was primarily
   funded by a grant from the Canadian Institutes of Health Research (CIHR)
   (project MOP-42525). Additionally, J.S.'s research team was partly
   supported by the Canada Research Chairs Program and by the Guzzo
   Environment-Cancer Research Chair of the Cancer Research Society. The
   other Canadian study centers were supported by a university-industry
   partnership grant from the CIHR, the latter including partial support
   from the Canadian Wireless Telecommunications Association. D.R.K. is the
   NSERC [Natural Sciences and Engineering Research Council of
   Canada]/SSHRC [Social Sciences and Humanities Research Council of
   Canada]/McLaughlin Chair in Population Health Risk Assessment at the
   University of Ottawa. The Danish study center was supported by the
   Danish Cancer Society and the Finnish study center by the Emil Aaltonen
   Foundation and the Academy of Finland. Additional funding for the French
   portion of the INTERPHONE Study was provided by l'Association pour la
   Recherche sur le Cancer (contract 5142) and 3 mobile phone network
   operators (Orange, Societe francaise du radiotelephone, and Bouygues
   Telecom). In Germany, additional funds were received from the German
   Mobile Phone Research Program (Deutsches Mobilfunkforschungsprogramm) of
   the German Federal Ministry for the Environment, Nuclear Safety, and
   Nature Protection; the Ministry for the Environment and Traffic of the
   state of Baden-Wurttemberg; the Ministry for the Environment of the
   state of North Rhine-Westphalia; and the MAIFOR Program (Mainzer
   Forschungsforderungsprogramm) of the University of Mainz. The study
   conducted in Japan was fully funded by the Ministry of Internal Affairs
   and Communications of Japan. In New Zealand, funding was provided by the
   Health Research Council, the Hawkes Bay Medical Research Foundation, the
   Wellington Medical Research Foundation, the Waikato Medical Research
   Foundation, and the Cancer Society of New Zealand. The Swedish study
   center was also supported by the Swedish Research Council and the
   Swedish Cancer Society. Additional funding for the United Kingdom North
   and United Kingdom South studies was received from the Mobile
   Telecommunications, Health and Research Programme, and the United
   Kingdom North study received funding from the Health and Safety
   Executive, the Department of Health, the United Kingdom Network
   Operators (O2, Orange, T-Mobile, Vodafone, "3"), and the Scottish
   Executive. The Institute of Cancer Research acknowledges National Health
   Service funding to the National Institute for Health Research Biomedical
   Research Centre.
CR Ali Kahn A, 2003, IRAN MED J, V96, P240
   [Anonymous], 2020, WHO CLASSIFICATION T, P342
   [Anonymous], 2015, KEY ICT IND DEV DEV
   Auvinen A, 2002, EPIDEMIOLOGY, V13, P356, DOI 10.1097/00001648-200205000-00018
   Baan R, 2011, LANCET ONCOL, V12, P624, DOI 10.1016/S1470-2045(11)70147-4
   Benson VS, 2013, INT J EPIDEMIOL, V42, P792, DOI 10.1093/ije/dyt072
   Bit-Babik G, 2003, RADIAT RES, V159, P550, DOI 10.1667/0033-7587(2003)159[0550:EOTSIT]2.0.CO;2
   Cardis E, 2008, PHYS MED BIOL, V53, P2771, DOI 10.1088/0031-9155/53/11/001
   Cardis E, 2011, OCCUP ENVIRON MED, V68, P631, DOI 10.1136/oemed-2011-100155
   Cardis E, 2010, INT J EPIDEMIOL, V39, P675, DOI 10.1093/ije/dyq079
   Cardis E, 2011, OCCUP ENV MED, V68
   Cardis E, 2007, EUR J EPIDEMIOL, V22, P647, DOI 10.1007/s10654-007-9152-z
   Cardis E, 2011, OCCUP ENVIRON MED, V68, P169, DOI 10.1136/oem.2010.061358
   Christensen HC, 2005, NEUROLOGY, V64, P1189, DOI 10.1212/01.WNL.0000156351.72313.D3
   Deltour I, 2011, BIOELECTROMAGNETICS, V32, P634, DOI 10.1002/bem.20684
   Dreyer NA, 1999, JAMA-J AM MED ASSOC, V282, P1814, DOI 10.1001/jama.282.19.1814-a
   Frei P, 2011, BRIT MED J, V343, DOI 10.1136/bmj.d6387
   Grell K, 2015, STAT MED, V34, P3170, DOI 10.1002/sim.6538
   Hardell L, 2006, INT ARCH OCC ENV HEA, V79, P630, DOI 10.1007/s00420-006-0088-5
   Hardell L, 2013, INT J ONCOL, V43, P1833, DOI 10.3892/ijo.2013.2111
   Hardell L, 2011, INT J ONCOL, V38, P1465, DOI 10.3892/ijo.2011.947
   Hardell L, 2009, INT J ONCOL, V35, P5, DOI 10.3892/ijo_00000307
   Hartikka H, 2009, BIOELECTROMAGNETICS, V30, P176, DOI 10.1002/bem.20471
   Hepworth SJ, 2006, BMJ-BRIT MED J, V332, P883, DOI 10.1136/bmj.38720.687975.55
   Hours M, 2007, REV EPIDEMIOL SANTE, V55, P321, DOI 10.1016/j.respe.2007.06.002
   Inskip PD, 2001, NEW ENGL J MED, V344, P79, DOI 10.1056/NEJM200101113440201
   International Agency for Research on Cancer, 2013, NON RAD 2
   Kiyohara K, J EXPO SCI ENV EPID, DOI [10.1038/jes.2015.13, DOI 10.1038/JES.2015.13).]
   Klaeboe L, 2007, EUR J CANCER PREV, V16, P158, DOI 10.1097/01.cej.0000203616.77183.4c
   Lahkola A, 2007, INT J CANCER, V120, P1769, DOI 10.1002/ijc.22503
   Larjavaara S, 2007, NEUROONCOL, V9
   Larjavaara S, 2011, AM J EPIDEMIOL, V174, P2, DOI 10.1093/aje/kwr071
   Lonn S, 2005, AM J EPIDEMIOL, V161, P526, DOI 10.1093/aje/kwi091
   Muscat JE, 2000, JAMA-J AM MED ASSOC, V284, P3001, DOI 10.1001/jama.284.23.3001
   R Core Team Vienna Austria, 2014, R LANG ENV STAT COMP
   Schuz J, 2006, AM J EPIDEMIOL, V163, P512, DOI 10.1093/aje/kwj068
   Swerdlow AJ, 2011, ENVIRON HEALTH PERSP, V119, P1534, DOI 10.1289/ehp.1103693
   Takebayashi T, 2008, BRIT J CANCER, V98, P652, DOI 10.1038/sj.bjc.6604214
   TNS Opinion & Social, 2010, EL FIELDS
   Vrijheid M, 2006, OCCUP ENVIRON MED, V63, P237, DOI 10.1136/oem.2004.019281
   Vrijheid M, 2006, J EXPO SCI ENV EPID, V16, P371, DOI 10.1038/sj.jes.7500509
   Vrijheid M, 2009, ANN EPIDEMIOL, V19, P33, DOI 10.1016/j.annepidem.2008.10.006
   Vrijheid M, 2009, J EXPO SCI ENV EPID, V19, P369, DOI 10.1038/jes.2008.27
   Walker C, 2011, BRIT J RADIOL, V84, pS90, DOI 10.1259/bjr/23430927
NR 44
TC 20
Z9 21
U1 0
U2 15
PU OXFORD UNIV PRESS INC
PI CARY
PA JOURNALS DEPT, 2001 EVANS RD, CARY, NC 27513 USA
SN 0002-9262
EI 1476-6256
J9 AM J EPIDEMIOL
JI Am. J. Epidemiol.
PD DEC 1
PY 2016
VL 184
IS 11
BP 818
EP 828
DI 10.1093/aje/kww082
PG 11
WC Public, Environmental & Occupational Health
WE Science Citation Index Expanded (SCI-EXPANDED)
SC Public, Environmental & Occupational Health
GA EI8AC
UT WOS:000392725400005
PM 27810856
OA Green Accepted, Bronze, Green Published, Green Submitted
DA 2022-09-16
ER

PT J
AU Lonn, S
   Ahlbom, A
   Hall, P
   Feychting, M
AF Lonn, S
   Ahlbom, A
   Hall, P
   Feychting, M
TI Re: "Long-term mobile phone use and brain tumor risk" - The authors
   reply
SO AMERICAN JOURNAL OF EPIDEMIOLOGY
LA English
DT Letter
ID TELEPHONES
C1 Karolinska Inst, Inst Environm Med, S-17177 Stockholm, Sweden.
   Karolinska Inst, Dept Med Epidemiol & Biostat, S-17177 Stockholm, Sweden.
RP Lonn, S (corresponding author), Karolinska Inst, Inst Environm Med, S-17177 Stockholm, Sweden.
CR Hardell L, 1999, INT J ONCOL, V15, P113
   Hardell L, 2005, AM J EPIDEMIOL, V162, P600, DOI 10.1093/aje/kwi246
   Hardell L, 2002, EUR J CANCER PREV, V11, P377, DOI 10.1097/00008469-200208000-00010
   Lonn S, 2005, AM J EPIDEMIOL, V161, P526, DOI 10.1093/aje/kwi091
   RE ML, 2005, AM J EPIDEMIOL, V162, P599
NR 5
TC 2
Z9 2
U1 0
U2 1
PU OXFORD UNIV PRESS INC
PI CARY
PA JOURNALS DEPT, 2001 EVANS RD, CARY, NC 27513 USA
SN 0002-9262
J9 AM J EPIDEMIOL
JI Am. J. Epidemiol.
PD SEP 15
PY 2005
VL 162
IS 6
BP 601
EP 601
DI 10.1093/aje/kwi247
PG 1
WC Public, Environmental & Occupational Health
WE Science Citation Index Expanded (SCI-EXPANDED)
SC Public, Environmental & Occupational Health
GA 961XL
UT WOS:000231695000017
DA 2022-09-16
ER

PT J
AU Samet, JM
   Straif, K
   Schuz, J
   Saracci, R
AF Samet, Jonathan M.
   Straif, Kurt
   Schuez, Joachim
   Saracci, Rodolfo
TI Mobile Phones and Cancer Next Steps After the 2011 IARC Review
SO EPIDEMIOLOGY
LA English
DT Editorial Material
ID BRAIN-TUMORS; RISK; INTERPHONE; GLIOMA
C1 [Samet, Jonathan M.] USC, Keck Sch Med, Dept Prevent Med, Los Angeles, CA USA.
   [Samet, Jonathan M.] Univ So Calif, Inst Global Hlth, Los Angeles, CA USA.
   [Straif, Kurt] Int Agcy Res Canc, Sect IARC Monographs, F-69372 Lyon, France.
   [Schuez, Joachim] Int Agcy Res Canc, Sect Environm & Radiat, F-69372 Lyon, France.
   [Saracci, Rodolfo] Int Agcy Res Canc, F-69372 Lyon, France.
RP Samet, JM (corresponding author), 2001 North Soto St,Suite 330A, Los Angeles, CA 90089 USA.
EM jsamet@med.usc.edu
CR Aydin D, 2011, JNCI-J NATL CANCER I, V103, P1264, DOI 10.1093/jnci/djr244
   Baan R, 2011, LANCET ONCOL, V12, P624, DOI 10.1016/S1470-2045(11)70147-4
   Benson VS, 2013, INT J EPIDEMIOL, V42, P792, DOI 10.1093/ije/dyt072
   Boice JD, 2011, JNCI-J NATL CANCER I, V103, P1211, DOI 10.1093/jnci/djr285
   Cardis E, 2011, CANCER EPIDEMIOL, V35, P453, DOI 10.1016/j.canep.2011.05.012
   Cardis E, 2011, OCCUP ENVIRON MED, V68, P631, DOI 10.1136/oemed-2011-100155
   Cardis E, 2010, INT J EPIDEMIOL, V39, P675, DOI 10.1093/ije/dyq079
   Deltour I, 2012, EPIDEMIOLOGY, V23, P301, DOI 10.1097/EDE.0b013e3182448295
   Frei P., 2011, BRIT MED J, P343
   Hardell L, 2011, INT J ONCOL, V38, P1465, DOI 10.3892/ijo.2011.947
   International Agency for Research on Cancer, 2013, IARC MON EV CARC R 2, V102
   International Agency for Research on Cancer, 2006, IARC MON EV CARC RIS
   International Telecommunication Union, 2011, WORLD 2011 ICT FACTS
   Larjavaara S, 2011, AM J EPIDEMIOL, V174, P2, DOI 10.1093/aje/kwr071
   Little MP, 2012, BRIT MED J, V344, DOI 10.1136/bmj.e1147
   Maynard AD, 2006, NANOTECHNOLOGY RES S, VPEN 03
   National Research Council, 1998, RES PRIOR AIRB PART
   National Science and Technology Council Committee on Technology (CoT) Subcommittee on Nanoscale Science Engineering and Technology (NSET), 2011, NAT NAN IN ENV HLTH
   Repacholi MH, 2012, BIOELECTROMAGNETICS, V33, P187, DOI 10.1002/bem.20716
   Saracci R, 2010, INT J EPIDEMIOL, V39, P695, DOI 10.1093/ije/dyq082
   SCENIHR, 2009, HLTH EFFECTS EXPOSUR
   Schuz J, 2011, CANCER EPIDEMIOL, V35, P37, DOI 10.1016/j.canep.2010.08.001
   Swerdlow AJ, 2011, ENVIRON HEALTH PERSP, V119, P1534, DOI 10.1289/ehp.1103693
   US National Toxicology Program, CELL PHON RAD RAD ST
   Volkow ND, 2011, JAMA-J AM MED ASSOC, V305, P808, DOI 10.1001/jama.2011.186
   Vrijheid M, 2009, ANN EPIDEMIOL, V19, P33, DOI 10.1016/j.annepidem.2008.10.006
   WHO, 2010, RES AG RAD FIELDS
NR 27
TC 11
Z9 11
U1 0
U2 33
PU LIPPINCOTT WILLIAMS & WILKINS
PI PHILADELPHIA
PA TWO COMMERCE SQ, 2001 MARKET ST, PHILADELPHIA, PA 19103 USA
SN 1044-3983
EI 1531-5487
J9 EPIDEMIOLOGY
JI Epidemiology
PD JAN
PY 2014
VL 25
IS 1
BP 23
EP 27
DI 10.1097/EDE.0000000000000028
PG 5
WC Public, Environmental & Occupational Health
WE Science Citation Index Expanded (SCI-EXPANDED); Social Science Citation Index (SSCI)
SC Public, Environmental & Occupational Health
GA 268XW
UT WOS:000328205200007
PM 24296926
DA 2022-09-16
ER

PT J
AU Mortazavi, SMJ
AF Mortazavi, S. M. J.
TI Commentary: Geographic Variations in the Incidence of Glioblastoma and
   Prognostic Factors Predictive of Overall Survival in US Adults from
   2004-2013
SO FRONTIERS IN AGING NEUROSCIENCE
LA English
DT Editorial Material
DE brain cancer; glioblastoma; geographic variations; mobile phones;
   electromagnetic fields
ID MOBILE PHONE USE; GLAND TUMORS; BRAIN-TUMORS; RISK; ASSOCIATION;
   METAANALYSIS; CANCERS; GLIOMA
C1 [Mortazavi, S. M. J.] Fox Chase Canc Ctr, Diagnost Imaging Dept, 7701 Burholme Ave, Philadelphia, PA 19111 USA.
   [Mortazavi, S. M. J.] Shiraz Univ Med Sci, Ionizing & Nonionizing Radiat Protect Res Ctr INI, Shiraz, Iran.
RP Mortazavi, SMJ (corresponding author), Fox Chase Canc Ctr, Diagnost Imaging Dept, 7701 Burholme Ave, Philadelphia, PA 19111 USA.; Mortazavi, SMJ (corresponding author), Shiraz Univ Med Sci, Ionizing & Nonionizing Radiat Protect Res Ctr INI, Shiraz, Iran.
EM s.m.javad.mortazavi@fccc.edu
RI Mortazavi, SMJ/D-5830-2011
OI Mortazavi, SMJ/0000-0003-0139-2774
CR Bortkiewicz A, 2017, INT J OCCUP MED ENV, V30, P27, DOI 10.13075/ijomeh.1896.00802
   Cruceru ML, 2013, ONCOTARGETS THER, V6, P1737, DOI 10.2147/OTT.S52365
   Gomes J, 2011, INT J OCCUP ENV MED, V2, P82
   Hardell L, 2017, PLOS ONE, V12, DOI 10.1371/journal.pone.0185461
   Hardell L, 2013, INT J ONCOL, V43, P1833, DOI 10.3892/ijo.2013.2111
   Momoli F, 2017, AM J EPIDEMIOL, V186, P885, DOI 10.1093/aje/kwx157
   Mortazavi S., 2018, J BIOMED PHYS ENG, P2059
   Mortazavi SAR, 2017, NEUROL SCI, V38, P2059, DOI 10.1007/s10072-017-3055-x
   Mortazavi SAR, 2017, SCI TOTAL ENVIRON, V609, P1, DOI 10.1016/j.scitotenv.2017.07.131
   Mortazavi SMJ, 2017, BIOELECTROMAGNETICS, V38, P653, DOI 10.1002/bem.22082
   Popescu ID, 2014, PROTEOME SCI, V12, DOI 10.1186/s12953-014-0047-0
   Wang YB, 2016, J CANCER RES THER, V12, P298, DOI 10.4103/0973-1482.200759
   Xu H, 2017, FRONT AGING NEUROSCI, V9, DOI 10.3389/fnagi.2017.00352
NR 13
TC 1
Z9 1
U1 0
U2 4
PU FRONTIERS MEDIA SA
PI LAUSANNE
PA AVENUE DU TRIBUNAL FEDERAL 34, LAUSANNE, CH-1015, SWITZERLAND
SN 1663-4365
J9 FRONT AGING NEUROSCI
JI Front. Aging Neurosci.
PD APR 12
PY 2018
VL 10
AR 105
DI 10.3389/fnagi.2018.00105
PG 2
WC Geriatrics & Gerontology; Neurosciences
WE Science Citation Index Expanded (SCI-EXPANDED)
SC Geriatrics & Gerontology; Neurosciences & Neurology
GA GC5DZ
UT WOS:000429806900001
PM 29708188
OA Green Published, gold
DA 2022-09-16
ER

PT J
AU Roach, MJ
   Harrington, A
   Powell, H
   Nemunaitis, G
AF Roach, Mary Joan
   Harrington, Amanda
   Powell, Heather
   Nemunaitis, Gregory
TI Cell Telephone Ownership and Social Integration in Persons With Spinal
   Cord Injury
SO ARCHIVES OF PHYSICAL MEDICINE AND REHABILITATION
LA English
DT Article
DE Cell telephones; Rehabilitation; Spinal cord injuries; Social
   interaction; Technology
ID WIRELESS TECHNOLOGIES; MOBILE PHONES; INTERNET USE; REHABILITATION;
   PEOPLE
AB Objectives: To describe the prevalence and demographic characteristics associated with cell telephone ownership and to investigate whether cell telephone ownership has a positive relationship with social integration.
   Design: Cross-sectional.
   Setting: Spinal Cord Injury (SCI) Model Systems.
   Participants: Participants (N=7696) with traumatic SCI who were entered into the National SCI Database and completed a follow-up interview from April 2004 through April 2009.
   Interventions: None.
   Main Outcome Measures: Cell telephone ownership; Craig Handicap Assessment Reporting Technique Social Integration subscale.
   Results: A total of 73% of participants owned a cell telephone. Persons who were younger, employed, achieved education beyond grade school, and had computer and e-mail access were more likely to own cell telephones. Not owning a cell telephone decreased the likelihood of belonging to the high-social-integration group compared with the low-integration group (odds ratio, .509; 95% confidence interval,.396-.654). Persons with low or medium social integration scores were less likely to own a cell telephone than those who had high social integration scores.
   Conclusion: In this study, most participants owned a cell telephone, although 27% did not compared with 13% nonowners in the general population. Owning a cell telephone increased the likelihood of being more socially integrated compared with non-cell telephone ownership.
C1 [Roach, Mary Joan; Nemunaitis, Gregory] Case Western Reserve Univ, Metrohlth Med Ctr, Cleveland, OH 44109 USA.
   [Roach, Mary Joan; Nemunaitis, Gregory] Case Western Reserve Univ, Cleveland, OH 44106 USA.
   [Roach, Mary Joan] Ctr Hlth Res & Policy, Cleveland, OH USA.
   [Harrington, Amanda] Univ Pittsburgh, Med Ctr, Pittsburgh, PA USA.
   [Powell, Heather] Walter Reed Army Med Ctr, Washington, DC 20307 USA.
RP Roach, MJ (corresponding author), Case Western Reserve Univ, Metrohlth Med Ctr, 2500 MetroHlth Dr,Rammelkamp R222A, Cleveland, OH 44109 USA.
EM mroach@metrohealth.org
FU National Institute on Disability and Rehabilitation Research
   [H133N060017]
FX Supported by the National Institute on Disability and Rehabilitation
   Research (grant no. H133N060017).
CR BAKER C, 2005, OLDER PERSONS WIRELE
   Baker PMA, 2008, ASSIST TECHNOL, V20, P149, DOI 10.1080/10400435.2008.10131942
   *CITA WIR ASS, WIR QUICK FACTS YEAR
   *CORN U, 2010, DIS STAT ONL RES US
   Devitt K, 2009, CHILD SOC, V23, P189, DOI 10.1111/j.1099-0860.2008.00166.x
   DeVivo Michael J, 2002, J Spinal Cord Med, V25, P335
   Drainoni ML, 2004, ARCH PHYS MED REHAB, V85, P1872, DOI 10.1016/j.apmr.2004.07.350
   Goodman N, 2008, ARCH PHYS MED REHAB, V89, P1492, DOI 10.1016/j.apmr.2007.12.038
   Green E, 2009, SOCIOL REV, V57, P125, DOI 10.1111/j.1467-954X.2008.01807.x
   Hampton KN, 2009, SOCIAL ISOLATION NEW
   *HARR INT INC, 2008, HARR POLL 36
   Hauber Roxanne Pickett, 2002, Rehabil Nurs, V27, P142
   Houlihan BV, 2003, DISABIL REHABIL, V25, P422, DOI 10.1080/0963828031000071750
   Luke J. V, 2009, WIRELESS SUBSTITUTIO
   *NAT SPIN CORD INJ, 2009, MID YEAR REP SPIN CO
   Bryen DN, 2007, INTELLECT DEV DISAB, V45, P1, DOI 10.1352/1934-9556(2007)45[1:CPUBAW]2.0.CO;2
   Peifer JW, 2005, J REHABIL RES DEV, V42, pVII
   *US BUR CENS, 2007, CURR POP SURV ANN SO, DOI DOI 10.3886/ICPSR21321
   Wei R, 2006, NEW MEDIA SOC, V8, P991, DOI 10.1177/1461444806069879
   WHITENECK GG, 1992, ARCH PHYS MED REHAB, V73, P519
NR 20
TC 10
Z9 10
U1 0
U2 7
PU W B SAUNDERS CO-ELSEVIER INC
PI PHILADELPHIA
PA 1600 JOHN F KENNEDY BOULEVARD, STE 1800, PHILADELPHIA, PA 19103-2899 USA
SN 0003-9993
EI 1532-821X
J9 ARCH PHYS MED REHAB
JI Arch. Phys. Med. Rehabil.
PD MAR
PY 2011
VL 92
IS 3
BP 472
EP 476
DI 10.1016/j.apmr.2010.09.030
PG 5
WC Rehabilitation; Sport Sciences
WE Science Citation Index Expanded (SCI-EXPANDED); Social Science Citation Index (SSCI)
SC Rehabilitation; Sport Sciences
GA 732NF
UT WOS:000288191400020
PM 21353829
DA 2022-09-16
ER

PT J
AU Cao, XX
   Cheng, YY
   Xu, CJ
   Hou, YB
   Yang, HX
   Li, S
   Gao, Y
   Jia, P
   Wang, YG
AF Cao, Xinxi
   Cheng, Yangyang
   Xu, Chenjie
   Hou, Yabing
   Yang, Hongxi
   Li, Shu
   Gao, Ying
   Jia, Peng
   Wang, Yaogang
TI Risk of Accidents or Chronic Disorders From Improper Use of Mobile
   Phones: A Systematic Review and Meta-analysis
SO JOURNAL OF MEDICAL INTERNET RESEARCH
LA English
DT Review
DE cell phone; mobile phone; accident; neoplasm; radiation
ID CRASH RISK; CORDLESS TELEPHONES; WIRELESS TELEPHONES; SEMEN PARAMETERS;
   BRAIN-TUMORS; YOUNG-ADULTS; ASSOCIATION; EXPOSURE; ADOLESCENTS;
   DISTRACTION
AB Background: Mobile phone use has brought convenience, but the long or improper use of mobile phones can cause harm to the human body.
   Objective: We aimed to assess the impact of improper mobile phone use on the risks of accidents and chronic disorders.
   Methods: We systematically searched in PubMed, EMBASE, Cochrane, and Web of Science databases for studies published prior to April 5, 2019; relevant reviews were also searched to identify additional studies. A random-effects model was used to calculate the overall pooled estimates.
   Results: Mobile phone users had a higher risk of accidents (relative risk [RR] 1.37, 95% CI 1.22 to 1.55). Long-term use of mobile phones increased accident risk relative to nonuse or short-term use (RR 2.10, 95% CI 1.63 to 2.70). Compared with nonuse, mobile phone use resulted in a higher risk for neoplasms (RR 1.07, 95% CI 1.01 to 1.14), eye diseases (RR 2.03, 95% CI 1.27 to 3.23), mental health disorders (RR 1.16, 95% CI 1.02 to 1.32), and headaches (RR 1.25, 95% CI 1.18 to 1.32); the pooled risk of other chronic disorders was 1.20 (95% CI 0.90 to 1.59). Subgroup analyses also confirmed the increased risk of accidents and chronic disorders.
   Conclusions: Improper use of mobile phones can harm the human body. While enjoying the convenience brought by mobile phones, people have to use mobile phones properly and reasonably.
C1 [Cao, Xinxi; Cheng, Yangyang; Xu, Chenjie; Hou, Yabing; Yang, Hongxi; Li, Shu; Wang, Yaogang] Tianjin Med Univ, Sch Publ Hlth, 22 Qixiangtai Rd, Tianjin 300070, Peoples R China.
   [Cao, Xinxi] Nanjing Normal Univ, Sch Publ Adm, Nanjing, Peoples R China.
   [Gao, Ying] Tianjin Med Univ, Tianjin Med Univ Gen Hosp, Tianjin, Peoples R China.
   [Jia, Peng] Wuhan Univ, Sch Resource & Environm Sci, Wuhan, Peoples R China.
   [Jia, Peng] Wuhan Univ, Int Inst Spatial Lifecourse Epidemiol ISLE, Wuhan, Peoples R China.
RP Wang, YG (corresponding author), Tianjin Med Univ, Sch Publ Hlth, 22 Qixiangtai Rd, Tianjin 300070, Peoples R China.
EM wyg@tmu.edu.cn
RI ; Jia, Peng/K-1446-2017
OI Xu, Chenjie/0000-0002-8997-9299; cheng, yangyang/0000-0001-6823-5015;
   Jia, Peng/0000-0003-0110-3637; wang, yaogang/0000-0002-7325-0663
FU National Natural Science Foundation of China [91746205, 71910107004,
   71673199]; China Medical Board [16-262]
FX This study was partly funded by the National Natural Science Foundation
   of China (grants 91746205, 71910107004, 71673199) , and the China
   Medical Board (grant 16-262). The funder of the study had no role in
   study design, data collection, data analysis,data interpretation, or
   writing of the report. The two corresponding authors had full access to
   all the data in the study and had final responsibility for the decision
   to submit the study for publication.
CR Abu Khadra KM, 2015, ELECTROMAGN BIOL MED, V34, P72, DOI 10.3109/15368378.2014.881370
   Ahlbom A, 2011, BRIT MED J, V343, DOI 10.1136/bmj.d6605
   Al-Jasser FS, 2018, J FAM COMMUNITY MED, V25, P102, DOI [10.4103/jfcm.JFCM_139_17, 10.4103/jfcm.jfcm_139_17]
   Alghnam S, 2019, INT J ENV RES PUB HE, V16, DOI 10.3390/ijerph16152706
   Amernik Katarzyna, 2007, Otolaryngol Pol, V61, P484, DOI 10.1016/S0030-6657(07)70466-3
   [Anonymous], IARC classifies radiofrequency electromagnetic fields as possibly carcinogenic to humans
   [Anonymous], 2008, METHODS GUIDE EFFECT
   [Anonymous]
   Asbridge M, 2013, INT J EPIDEMIOL, V42, P259, DOI 10.1093/ije/dys180
   Asefa NG, 2015, PLOS ONE, V10, DOI 10.1371/journal.pone.0118675
   Battle DE, 2013, CODAS, V25, P191
   Bouji M, 2020, J ALZHEIMERS DIS, V73, P467, DOI 10.3233/JAD-190593
   Byun YH, 2013, PLOS ONE, V8, DOI 10.1371/journal.pone.0059742
   Cam ST, 2012, INT J RADIAT BIOL, V88, P420, DOI 10.3109/09553002.2012.666005
   Carcaillon LI, 2005, ACCIDENT ANAL PREV, V37, P1049, DOI 10.1016/j.aap.2005.06.003
   Cherubino M, 2016, Ann Burns Fire Disasters, V29, P273
   Cooper JM, 2008, HUM FACTORS, V50, P893, DOI 10.1518/001872008X374983
   da Silva DW, 2012, SCI WORLD J, DOI 10.1100/2012/605480
   Darvishi Mohammad, 2019, Open Access Maced J Med Sci, V7, P573, DOI 10.3889/oamjms.2019.138
   Dasdag S, 2016, J CHEM NEUROANAT, V75, P85, DOI 10.1016/j.jchemneu.2015.09.001
   Dasdag S, 2012, ELECTROMAGN BIOL MED, V31, P67, DOI 10.3109/15368378.2011.624654
   De Iuliis GN, 2009, PLOS ONE, V4, DOI 10.1371/journal.pone.0006446
   de Siqueira EC, 2017, J ORAL PATHOL MED, V46, P480, DOI 10.1111/jop.12531
   de Vocht F, 2016, ENVIRON INT, V97, P100, DOI 10.1016/j.envint.2016.10.019
   Dingus TA, 2016, P NATL ACAD SCI USA, V113, P2636, DOI 10.1073/pnas.1513271113
   Dokur M, 2018, ULUS TRAVMA ACIL CER, V24, P129, DOI 10.5505/tjtes.2017.83103
   Donmez B, 2015, J SAFETY RES, V52, P23, DOI 10.1016/j.jsr.2014.12.001
   Farooqui IA, 2018, J MENT HEALTH, V27, P438, DOI 10.1080/09638237.2017.1417564
   Fuller Caitlyn, 2017, Glob Pediatr Health, V4, p2333794X17736972, DOI 10.1177/2333794X17736972
   Gadhia PK, 2003, ELECTROMAGN BIOL MED, V22, P149, DOI 10.1081/JBC-120024624
   Garcia-Espana JF, 2009, PEDIATRICS, V124, P1069, DOI 10.1542/peds.2008-3443
   Gariazzo C, 2018, ACCIDENT ANAL PREV, V115, P25, DOI 10.1016/j.aap.2018.03.008
   Gartner, 2019, GARTNER GLOBAL SMART
   Gicquel L, 2017, FRONT PSYCHIATRY, V8, DOI 10.3389/fpsyt.2017.00094
   Gorgulu T, 2016, ANN MED SURG, V5, P49, DOI 10.1016/j.amsu.2015.12.048
   Gulati S, 2020, ENVIRON POLLUT, V267, DOI 10.1016/j.envpol.2020.115632
   Guo F, 2019, STAT MED, V38, P160, DOI 10.1002/sim.7574
   Gupta V, 2014, CLIN CANCER INVESTIG, V3, P441, DOI 10.4103/2278-0513.138090
   Hansraj Kenneth K, 2014, Surg Technol Int, V25, P277
   Hardell L, 2003, INT J ONCOL, V22, P399
   Hardell L, 2002, EUR J CANCER PREV, V11, P377, DOI 10.1097/00008469-200208000-00010
   Hardell L, 2017, PLOS ONE, V12, DOI 10.1371/journal.pone.0185461
   Hardell L, 2013, NEUROEPIDEMIOLOGY, V40, P101, DOI 10.1159/000341905
   Huemer AK, 2018, ACCIDENT ANAL PREV, V119, P225, DOI 10.1016/j.aap.2018.07.017
   Indraratna P, 2020, JMIR MHEALTH UHEALTH, V8, DOI 10.2196/16695
   Issar Neil M, 2013, J Inj Violence Res, V5, P95, DOI 10.5249/jivr.v5i2.330
   Jain MJ, 2017, INT J INJ CONTROL SA, V24, P544, DOI 10.1080/17457300.2016.1278240
   Kesari KK, 2013, INDIAN J EXP BIOL, V51, P187
   Khadem-Rezaiyan M, 2017, TRAFFIC INJ PREV, V18, P257, DOI 10.1080/15389588.2016.1192612
   Khalil AM, 2014, ELECTROMAGN BIOL MED, V33, P92, DOI 10.3109/15368378.2013.783855
   Khasawneh OY, 2018, COMPUT HUM BEHAV, V88, P210, DOI 10.1016/j.chb.2018.07.007
   Kim KH, 2016, ENVIRON MONIT ASSESS, V188, DOI 10.1007/s10661-016-5227-1
   Kim SM, 2016, J PHYS THER SCI, V28, P169, DOI 10.1589/jpts.28.1669
   Klauer SG, 2014, NEW ENGL J MED, V370, P54, DOI 10.1056/NEJMsa1204142
   Laberge-Nadeau C, 2003, ACCIDENT ANAL PREV, V35, P649, DOI 10.1016/S0001-4575(02)00043-X
   Lai WKC, 2014, MANUAL THER, V19, P608, DOI 10.1016/j.math.2014.06.005
   Lee S, 2015, ERGONOMICS, V58, P220, DOI 10.1080/00140139.2014.967311
   Lewis RC, 2017, REPROD TOXICOL, V67, P42, DOI [10.1016/j.reProtox.2016.11.008, 10.1016/j.reprotox.2016.11.008]
   Little MP, 2012, BRIT MED J, V344, DOI 10.1136/bmj.e1147
   Luo JJ, 2019, ANN EPIDEMIOL, V29, P39, DOI 10.1016/j.annepidem.2018.10.004
   Souza LDM, 2014, ELECTROMAGN BIOL MED, V33, P98, DOI 10.3109/15368378.2013.783856
   Mireku MO, 2019, ENVIRON INT, V124, P66, DOI 10.1016/j.envint.2018.11.069
   Moon JH, 2014, J PEDIAT OPHTH STRAB, V51, P87, DOI 10.3928/01913913-20140128-01
   Mortazavi SMJ, 2016, OPHTHAL EPIDEMIOL, V23, P418, DOI 10.1080/09286586.2016.1212992
   Mortazavi Smj, 2013, J Hum Reprod Sci, V6, P124, DOI 10.4103/0974-1208.117178
   Narayanan SN, 2019, ENVIRON SCI POLLUT R, V26, P30693, DOI 10.1007/s11356-019-06278-5
   Olsson B, 2020, INJURY PREV, V26, P378, DOI 10.1136/injuryprev-2019-043619
   Oxley Jennifer, 2013, Ann Adv Automot Med, V57, P45
   Panagopoulos DJ, 2021, INT J ONCOL, V59, DOI 10.3892/ijo.2021.5272
   Pileggi C, 2006, J PEDIATR-US, V148, P527, DOI 10.1016/j.jpeds.2005.11.017
   Povolotskiy R, 2020, JAMA OTOLARYNGOL, V146, P122, DOI 10.1001/jamaoto.2019.3678
   Prasad M, 2017, NEUROL SCI, V38, P797, DOI 10.1007/s10072-017-2850-8
   Ramya CS, 2011, INDIAN J OTOL, V17, P159, DOI 10.4103/0971-7749.94494
   Redelmeier DA, 1997, NEW ENGL J MED, V336, P453, DOI 10.1056/NEJM199702133360701
   Renuka DMRR, 2014, RES J PHARM BIOL CHE, V5, P1363
   Roosli M, 2019, ANNU REV PUBL HEALTH, V40, P221, DOI 10.1146/annurev-publhealth-040218-044037
   Scott-Parker B, 2017, ACCIDENT ANAL PREV, V99, P30, DOI 10.1016/j.aap.2016.11.001
   Simsek Veli, 2003, International Urology and Nephrology, V35, P193, DOI 10.1023/B:UROL.0000020295.92477.c4
   Smeds H, 2018, CLIN EPIDEMIOL, V10, P1401, DOI 10.2147/CLEP.S164556
   Soderqvist F, 2009, SCI TOTAL ENVIRON, V407, P798, DOI 10.1016/j.scitotenv.2008.09.051
   Soderqvist F, 2009, ENVIRON HEALTH-GLOB, V8, DOI 10.1186/1476-069X-8-19
   Stavrinos D, 2009, PEDIATRICS, V123, pE179, DOI 10.1542/peds.2008-1382
   Sudan Madhuri, 2012, Open Pediatr Med Journal, V6, P46
   Sun M, 2019, ACCIDENT ANAL PREV, V124, P50, DOI 10.1016/j.aap.2018.12.016
   Tiwari R, 2008, ELECTROMAGN BIOL MED, V27, P418, DOI 10.1080/15368370802473554
   Truong LT, 2019, TRAFFIC INJ PREV, V20, P204, DOI 10.1080/15389588.2018.1546048
   Vafaee-Najar A, 2011, IRAN RED CRESCENT ME, V13, P530
   Wall S, 2019, ENVIRON RES, V171, P581, DOI 10.1016/j.envres.2018.09.015
   Wang YF, 2017, ADV NUTR, V8, P449, DOI 10.3945/an.116.014100
   Wells GA, 2004, THE OTTAWA HOSP
   Whitehead L, 2016, J MED INTERNET RES, V18, DOI 10.2196/jmir.4883
   Wijayaratna KP, 2019, ACCIDENT ANAL PREV, V129, P108, DOI 10.1016/j.aap.2019.04.017
   Xie YF, 2018, APPL ERGON, V68, P160, DOI 10.1016/j.apergo.2017.10.018
   Xu ZC, 2012, EUR J INFORM SYST, V21, P321, DOI 10.1057/ejis.2011.56
   Yang M, 2017, PLOS ONE, V12, DOI 10.1371/journal.pone.0175136
   Young R., SAE TECHNICAL PAPER, DOI [10.4271/2017-01-1380, DOI 10.4271/2017-01-1380]
   Zeni O, 2005, BIOELECTROMAGNETICS, V26, P258, DOI 10.1002/bem.20078
   Zhang GW, 2016, ENVIRON INT, V91, P116, DOI 10.1016/j.envint.2016.02.028
NR 98
TC 0
Z9 0
U1 3
U2 4
PU JMIR PUBLICATIONS, INC
PI TORONTO
PA 130 QUEENS QUAY E, STE 1102, TORONTO, ON M5A 0P6, CANADA
SN 1438-8871
J9 J MED INTERNET RES
JI J. Med. Internet Res.
PD JAN 20
PY 2022
VL 24
IS 1
AR e21313
DI 10.2196/21313
PG 16
WC Health Care Sciences & Services; Medical Informatics
WE Science Citation Index Expanded (SCI-EXPANDED); Social Science Citation Index (SSCI)
SC Health Care Sciences & Services; Medical Informatics
GA ZQ0DF
UT WOS:000766784000002
PM 35049511
OA gold, Green Published
DA 2022-09-16
ER

PT J
AU Kundi, M
AF Kundi, Michael
TI Study of mobile phone use and glioma risk was fatally flawed
SO BRITISH MEDICAL JOURNAL
LA English
DT Letter
ID TELEPHONE USE; BRAIN-TUMORS
C1 Med Univ Vienna, Ctr Publ Hlth, Inst Environm Hlth, A-1095 Vienna, Austria.
RP Kundi, M (corresponding author), Med Univ Vienna, Ctr Publ Hlth, Inst Environm Hlth, Kinderspitalgasse 15, A-1095 Vienna, Austria.
EM michael.kundi@meduniwien.ac.at
CR Cardis E, 2010, INT J EPIDEMIOL, V39, P675, DOI 10.1093/ije/dyq079
   CBTRUS Central Brain Tumor Registry of the United States, CBTRUS STAT REP PRIM
   Hardell L, 2011, INT J ONCOL, V38, P1465, DOI 10.3892/ijo.2011.947
   Inskip PD, 2001, NEW ENGL J MED, V344, P79, DOI 10.1056/NEJM200101113440201
   Little MP, 2012, BRIT MED J, V344, DOI 10.1136/bmj.e1147
NR 5
TC 2
Z9 2
U1 0
U2 4
PU BMJ PUBLISHING GROUP
PI LONDON
PA BRITISH MED ASSOC HOUSE, TAVISTOCK SQUARE, LONDON WC1H 9JR, ENGLAND
SN 1756-1833
J9 BRIT MED J
JI Br. Med. J.
PD MAY 1
PY 2012
VL 344
AR e3078
DI 10.1136/bmj.e3078
PG 1
WC Medicine, General & Internal
WE Science Citation Index Expanded (SCI-EXPANDED)
SC General & Internal Medicine
GA 939MZ
UT WOS:000303816700024
PM 22549064
DA 2022-09-16
ER

PT J
AU Milham, S
AF Milham, S
TI Re: "Long-term mobile phone use and brain tumor risk"
SO AMERICAN JOURNAL OF EPIDEMIOLOGY
LA English
DT Letter
RP Milham, S (corresponding author), 2318 Gravelly Beach Loop NW, Olympia, WA 98502 USA.
CR Lonn S, 2005, AM J EPIDEMIOL, V161, P526, DOI 10.1093/aje/kwi091
NR 1
TC 0
Z9 0
U1 0
U2 0
PU OXFORD UNIV PRESS INC
PI CARY
PA JOURNALS DEPT, 2001 EVANS RD, CARY, NC 27513 USA
SN 0002-9262
J9 AM J EPIDEMIOL
JI Am. J. Epidemiol.
PD SEP 15
PY 2005
VL 162
IS 6
BP 599
EP 599
DI 10.1093/aje/kwi244
PG 1
WC Public, Environmental & Occupational Health
WE Science Citation Index Expanded (SCI-EXPANDED)
SC Public, Environmental & Occupational Health
GA 961XL
UT WOS:000231695000014
PM 16107570
OA Bronze
DA 2022-09-16
ER

PT J
AU Birnbaum, LS
   Taylor, HS
   Baldwin, H
   Ben-Ishai, P
   Davis, D
AF Birnbaum, Linda S.
   Taylor, Hugh S.
   Baldwin, Hillel
   Ben-Ishai, Paul
   Davis, Devra
TI RE: Cellular Telephone Use and the Risk of Brain Tumors: Update of the
   UK Million Women Study
SO JNCI-JOURNAL OF THE NATIONAL CANCER INSTITUTE
LA English
DT Letter; Early Access
C1 [Birnbaum, Linda S.] Duke Univ, Natl Inst Environm Hlth Sci, Durham, NC USA.
   [Birnbaum, Linda S.] Duke Univ, Natl Toxicol Program & Nicholas Sch Environm, Durham, NC USA.
   [Taylor, Hugh S.] Yale Sch Med, Dept Obstet Gynecol & Reprod Sci, New Haven, CT USA.
   [Baldwin, Hillel] Neurosci Solut LLC, Tucson, AZ USA.
   [Ben-Ishai, Paul] Ariel Univ, Dept Phys, Ariel, Israel.
   [Ben-Ishai, Paul] Hebrew Univ Jerusalem, Dept Appl Phys, Jerusalem, Israel.
   [Davis, Devra] Ondokus Mayis Univ, Samsun, Turkey.
RP Davis, D (corresponding author), Environm Hlth Trust, POB 58, Jackson, WY 83025 USA.; Davis, D (corresponding author), Ondokus Mayis Univ, Samsun, Turkey.
EM ddavis@ehtrust.org
RI ; Ben Ishai, Paul/A-2230-2013
OI Davis, Devra/0000-0003-1759-8275; Birnbaum, Linda/0000-0001-5429-5658;
   Ben Ishai, Paul/0000-0001-7394-019X
CR Choi YJ, 2020, INT J ENV RES PUB HE, V17, DOI 10.3390/ijerph17218079
   Falcioni L, 2018, ENVIRON RES, V165, P496, DOI 10.1016/j.envres.2018.01.037
   IARC Working Group on the Evaluation of Carcinogenic Risks to Humans, 2013, IARC Monogr Eval Carcinog Risks Hum, V102, P1
   Luo JJ, 2020, ENVIRON RES, V182, DOI 10.1016/j.envres.2019.109013
   Melnick RL, 2019, ENVIRON RES, V168, P1, DOI 10.1016/j.envres.2018.09.010
   Schuermann D, 2021, INT J MOL SCI, V22, DOI 10.3390/ijms22073772
   Schuz J, 2022, JNCI-J NATL CANCER I, V114, P704, DOI 10.1093/jnci/djac042
   Shih YW, 2020, CANCER MANAG RES, V12, P10799, DOI 10.2147/CMAR.S267415
NR 8
TC 1
Z9 1
U1 1
U2 1
PU OXFORD UNIV PRESS INC
PI CARY
PA JOURNALS DEPT, 2001 EVANS RD, CARY, NC 27513 USA
SN 0027-8874
EI 1460-2105
J9 JNCI-J NATL CANCER I
JI JNCI-J. Natl. Cancer Inst.
AR djac110
DI 10.1093/jnci/djac110
EA JUN 2022
PG 2
WC Oncology
WE Science Citation Index Expanded (SCI-EXPANDED)
SC Oncology
GA 2Z5AW
UT WOS:000826591700001
PM 35703943
OA Bronze
DA 2022-09-16
ER

PT J
AU Aydin, D
   Feychting, M
   Schuz, J
   Roosli, M
AF Aydin, Denis
   Feychting, Maria
   Schuez, Joachim
   Roeoesli, Martin
TI Re: Mobile Phone Use and Brain Tumors in Children and Adolescents: A
   Multicenter Case-Control Study Response
SO JOURNAL OF THE NATIONAL CANCER INSTITUTE
LA English
DT Letter
C1 [Aydin, Denis; Roeoesli, Martin] Swiss Trop & Publ Hlth Inst, Dept Epidemiol & Publ Hlth, CH-4002 Basel, Switzerland.
   [Aydin, Denis; Roeoesli, Martin] Univ Basel, Basel, Switzerland.
   [Feychting, Maria] Karolinska Inst, Inst Environm Med, Epidemiol Unit, S-10401 Stockholm, Sweden.
   [Schuez, Joachim] Danish Canc Soc, Inst Canc Epidemiol, Copenhagen, Denmark.
   [Schuez, Joachim] Int Agcy Res Canc, Sect Environm & Radiat, F-69372 Lyon, France.
RP Roosli, M (corresponding author), Swiss Trop & Publ Hlth Inst, Dept Epidemiol & Publ Hlth, Socinstr 57, CH-4002 Basel, Switzerland.
EM martin.roosli@unibas.ch
CR Cardis E, 2010, INT J EPIDEMIOL, V39, P675, DOI 10.1093/ije/dyq079
NR 1
TC 0
Z9 0
U1 0
U2 4
PU OXFORD UNIV PRESS INC
PI CARY
PA JOURNALS DEPT, 2001 EVANS RD, CARY, NC 27513 USA
SN 0027-8874
J9 J NATL CANCER I
JI J. Natl. Cancer Inst.
PD APR
PY 2012
VL 104
IS 8
BP 635
EP 635
DI 10.1093/jnci/djs144
PG 1
WC Oncology
WE Science Citation Index Expanded (SCI-EXPANDED)
SC Oncology
GA 930TE
UT WOS:000303162400014
OA Green Published
DA 2022-09-16
ER

PT J
AU Gale, BD
   Juran, D
AF Gale, BD
   Juran, D
TI Cellular telephones and risk for brain tumors: A population-based,
   incident case-control study
SO NEUROLOGY
LA English
DT Letter
CR Christensen HC, 2005, NEUROLOGY, V64, P1189, DOI 10.1212/01.WNL.0000156351.72313.D3
NR 1
TC 5
Z9 5
U1 0
U2 4
PU LIPPINCOTT WILLIAMS & WILKINS
PI PHILADELPHIA
PA 530 WALNUT ST, PHILADELPHIA, PA 19106-3621 USA
SN 0028-3878
J9 NEUROLOGY
JI Neurology
PD MAR 14
PY 2006
VL 66
IS 5
BP 781
EP 781
DI 10.1212/01.wnl.0000205131.20290.46
PG 1
WC Clinical Neurology
WE Science Citation Index Expanded (SCI-EXPANDED)
SC Neurosciences & Neurology
GA 021GM
UT WOS:000235971700044
PM 16534134
DA 2022-09-16
ER

PT J
AU Lin, JC
AF Lin, JC
TI Benign tumors of the auditoty nerve from using cell phones
SO IEEE MICROWAVE MAGAZINE
LA English
DT Article
ID ACOUSTIC NEUROMA; BRAIN-TUMORS; TELEPHONE USE; RISK
C1 Univ Illinois, Chicago, IL 60607 USA.
RP Lin, JC (corresponding author), Univ Illinois, 851 S Morgan St, Chicago, IL 60607 USA.
EM lin@uic.edu
CR Christensen HC, 2004, AM J EPIDEMIOL, V159, P277, DOI 10.1093/aje/kwh032
   Hardell L, 2002, EUR J CANCER PREV, V11, P377, DOI 10.1097/00008469-200208000-00010
   Hardell L, 2002, INT J RADIAT BIOL, V78, P931, DOI 10.1080/09553000210158038
   Howitz MF, 2000, AM J OTOL, V21, P690
   Inskip PD, 2001, NEW ENGL J MED, V344, P79, DOI 10.1056/NEJM200101113440201
   Lonn S, 2004, EPIDEMIOLOGY, V15, P653, DOI 10.1097/01.ede.0000142519.00772.bf
   Muscat JE, 2002, NEUROLOGY, V58, P1304, DOI 10.1212/WNL.58.8.1304
NR 7
TC 1
Z9 1
U1 0
U2 1
PU IEEE-INST ELECTRICAL ELECTRONICS ENGINEERS INC
PI PISCATAWAY
PA 445 HOES LANE, PISCATAWAY, NJ 08855 USA
SN 1527-3342
J9 IEEE MICROW MAG
JI IEEE Microw. Mag.
PD JUN
PY 2005
VL 6
IS 2
BP 28
EP +
DI 10.1109/MMW.2005.1511906
PG 3
WC Engineering, Electrical & Electronic; Telecommunications
WE Science Citation Index Expanded (SCI-EXPANDED)
SC Engineering; Telecommunications
GA 931YX
UT WOS:000229522500003
DA 2022-09-16
ER

PT J
AU Dubey, RB
   Hanmandlu, M
   Gupta, SK
AF Dubey, Rash Bihari
   Hanmandlu, Madasu
   Gupta, Suresh Kumar
TI Risk of Brain Tumors From Wireless Phone Use (Retraction of vol 36, pg
   799, 2010)
SO JOURNAL OF COMPUTER ASSISTED TOMOGRAPHY
LA English
DT Correction
CR Dubey RB, 2010, J COMPUT ASSIST TOMO, V34, P799, DOI 10.1097/RCT.0b013e3181ed9b54
NR 1
TC 0
Z9 0
U1 0
U2 17
PU LIPPINCOTT WILLIAMS & WILKINS
PI PHILADELPHIA
PA TWO COMMERCE SQ, 2001 MARKET ST, PHILADELPHIA, PA 19103 USA
SN 0363-8715
EI 1532-3145
J9 J COMPUT ASSIST TOMO
JI J. Comput. Assist. Tomogr.
PD JAN-FEB
PY 2013
VL 37
IS 1
BP 123
EP 123
DI 10.1097/RCT.0b013e31828583c8
PG 1
WC Radiology, Nuclear Medicine & Medical Imaging
WE Science Citation Index Expanded (SCI-EXPANDED)
SC Radiology, Nuclear Medicine & Medical Imaging
GA 071TO
UT WOS:000313617600020
DA 2022-09-16
ER

PT J
AU Warren, HG
   Prevatt, AA
   Daly, KA
   Antonelli, PJ
AF Warren, HG
   Prevatt, AA
   Daly, KA
   Antonelli, PJ
TI Cellular telephone use and risk of intratemporal facial nerve tumor
SO LARYNGOSCOPE
LA English
DT Article
DE cellular telephone; facial nerve; tumor
ID BRAIN-TUMORS; EXPOSURE; ETIOLOGY
AB Objectives/Hypothesis: Microwave radiation exposure from cellular telephone use has been implicated in the development of intracranial tumors. The intratemporal facial nerve (IFN) is exposed to higher levels of cellular telephone radiation than intracranial tissues. The purpose of the study was to determine whether cellular telephone use is associated with an increased risk of IFN tumors. Study Design: Case-control using a structured telephone survey at an academic, tertiary-care referral center. Methods: Patients with IFN tumors (n = 18) were case-matched with patients treated for acoustic neuroma (n = 51), rhinosinusitis (n = 72), and dysphonia or gastroesophageal reflux disease (n = 69). Risk of facial nerve tumorigenesis was compared by extent of cellular telephone use and other risk factors. Results: The odds ratio of developing an IFN tumor was 0.6 (95% CI, 0.2-1.9) with any handheld cellular telephone use and 0.4 (95% CI,.0.1-2.1) with regular cellular telephone use. No factors were associated with an increased risk for ON tumor development. Conclusions: Regular cellular telephone use does not appear to be associated with a higher risk of IFN tumor development. The short duration of widespread cellular telephone use precludes definite exclusion as a risk for IFN tumor development.
C1 Univ Florida, Dept Otolaryngol, Gainesville, FL 32610 USA.
   Univ Minnesota, Dept Otolaryngol, Minneapolis, MN 55455 USA.
RP Antonelli, PJ (corresponding author), Univ Florida, Dept Otolaryngol, Box 100264,1600 SW Archer Rd, Gainesville, FL 32610 USA.
OI Garner, Hillary/0000-0002-6699-9692
CR Adey WR, 1999, RADIAT RES, V152, P293, DOI 10.2307/3580329
   Auvinen A, 2002, EPIDEMIOLOGY, V13, P356, DOI 10.1097/00001648-200205000-00018
   BALZANO Q, 1995, IEEE T VEH TECHNOL, V44, P390, DOI 10.1109/25.406605
   Funch DP, 1996, EPIDEMIOLOGY, V7, P299, DOI 10.1097/00001648-199605000-00014
   Hardell L, 1999, INT J ONCOL, V15, P113
   Inskip PD, 2001, NEW ENGL J MED, V344, P79, DOI 10.1056/NEJM200101113440201
   Inskip PD, 1995, EPIDEMIOL REV, V17, P382
   Kaplan S, 1997, AM J IND MED, V31, P15, DOI 10.1002/(SICI)1097-0274(199701)31:1<15::AID-AJIM3>3.0.CO;2-W
   Kaplan S, 1997, AM J EPIDEMIOL, V146, P832, DOI 10.1093/oxfordjournals.aje.a009201
   Muscat JE, 2000, JAMA-J AM MED ASSOC, V284, P3001, DOI 10.1001/jama.284.23.3001
   Muscat JE, 2002, NEUROLOGY, V58, P1304, DOI 10.1212/WNL.58.8.1304
   Rothman KJ, 1996, EPIDEMIOLOGY, V7, P291, DOI 10.1097/00001648-199605000-00013
   SCHLEHOFER B, 1992, CANCER, V69, P2541, DOI 10.1002/1097-0142(19920515)69:10<2541::AID-CNCR2820691025>3.0.CO;2-H
   Schlehofer B, 1999, INT J CANCER, V82, P155, DOI 10.1002/(SICI)1097-0215(19990719)82:2<155::AID-IJC1>3.0.CO;2-P
NR 14
TC 33
Z9 34
U1 1
U2 4
PU LIPPINCOTT WILLIAMS & WILKINS
PI PHILADELPHIA
PA 530 WALNUT ST, PHILADELPHIA, PA 19106-3621 USA
SN 0023-852X
J9 LARYNGOSCOPE
JI Laryngoscope
PD APR
PY 2003
VL 113
IS 4
BP 663
EP 667
DI 10.1097/00005537-200304000-00015
PG 5
WC Medicine, Research & Experimental; Otorhinolaryngology
WE Science Citation Index Expanded (SCI-EXPANDED)
SC Research & Experimental Medicine; Otorhinolaryngology
GA 664EM
UT WOS:000182048800015
PM 12671425
DA 2022-09-16
ER

PT J
AU Hardell, L
   Carlberg, M
AF Hardell, Lennart
   Carlberg, Michael
TI Re: Mobile phone use and brain tumours in the CERENAT case-control study
SO OCCUPATIONAL AND ENVIRONMENTAL MEDICINE
LA English
DT Letter
ID ASSOCIATION; RISK
C1 [Hardell, Lennart; Carlberg, Michael] Univ Hosp, Dept Oncol, SE-70185 Orebro, Sweden.
RP Hardell, L (corresponding author), Univ Hosp, Dept Oncol, SE-70185 Orebro, Sweden.
EM lennart.hardell@orebroll.se
CR Cardis E, 2010, INT J EPIDEMIOL, V39, P675, DOI 10.1093/ije/dyq079
   Carlberg M, 2013, ENVIRON HEALTH-GLOB, V12, DOI 10.1186/1476-069X-12-60
   Coureau G, 2014, OCCUP ENVIRON MED, V71, P514, DOI 10.1136/oemed-2013-101754
   Hardell L, 2006, INT ARCH OCC ENV HEA, V79, P630, DOI 10.1007/s00420-006-0088-5
   Hardell L, 2013, INT J ONCOL, V43, P1833, DOI 10.3892/ijo.2013.2111
NR 5
TC 2
Z9 3
U1 0
U2 20
PU BMJ PUBLISHING GROUP
PI LONDON
PA BRITISH MED ASSOC HOUSE, TAVISTOCK SQUARE, LONDON WC1H 9JR, ENGLAND
SN 1351-0711
EI 1470-7926
J9 OCCUP ENVIRON MED
JI Occup. Environ. Med.
PD JAN
PY 2015
VL 72
IS 1
BP 79
EP 79
DI 10.1136/oemed-2014-102448
PG 1
WC Public, Environmental & Occupational Health
WE Science Citation Index Expanded (SCI-EXPANDED)
SC Public, Environmental & Occupational Health
GA AW6DM
UT WOS:000346359600015
PM 25387788
OA Green Submitted, Bronze
DA 2022-09-16
ER

PT J
AU Morgan, LL
   Herberman, RB
   Philips, A
   Davis, DL
AF Morgan, L. Lloyd
   Herberman, Ronald B.
   Philips, Alasdair
   Davis, Devra Lee
TI Re: Mobile Phone Use and Brain Tumors in Children and Adolescents: A
   Multicenter Case-Control Study
SO JOURNAL OF THE NATIONAL CANCER INSTITUTE
LA English
DT Letter
ID RISK
C1 [Morgan, L. Lloyd; Herberman, Ronald B.; Davis, Devra Lee] Environm Hlth Trust, Berkeley, CA 94707 USA.
   [Philips, Alasdair] PowerWatch, Ely, Cambs, England.
RP Morgan, LL (corresponding author), Environm Hlth Trust, Berkeley, CA 94707 USA.
CR Aydin D, 2011, JNCI-J NATL CANCER I, V103, P1
   Cardis E, 2011, OCCUP ENVIRON MED, V68, P631, DOI 10.1136/oemed-2011-100155
   *CBTRUS, 2011, CBTRUS STAT REP PRIM
   Hardell L, 2009, INT J ONCOL, V35, P5, DOI 10.3892/ijo_00000307
   Inskip P, 2011, NEW ENGL J MED, V244, P79
   Kundi M, 2010, CR PHYS, V11, P556, DOI 10.1016/j.crhy.2011.01.014
   Lonn S, 2004, EPIDEMIOLOGY, V15, P653, DOI 10.1097/01.ede.0000142519.00772.bf
NR 7
TC 2
Z9 2
U1 0
U2 2
PU OXFORD UNIV PRESS INC
PI CARY
PA JOURNALS DEPT, 2001 EVANS RD, CARY, NC 27513 USA
SN 0027-8874
J9 J NATL CANCER I
JI J. Natl. Cancer Inst.
PD APR
PY 2012
VL 104
IS 8
BP 635
EP 637
DI 10.1093/jnci/djs146
PG 3
WC Oncology
WE Science Citation Index Expanded (SCI-EXPANDED)
SC Oncology
GA 930TE
UT WOS:000303162400013
PM 22491231
OA Bronze
DA 2022-09-16
ER

PT J
AU Hardell, L
   Nasman, A
   Pahlson, A
   Hallquist, A
   Mild, KH
AF Hardell, L
   Nasman, A
   Pahlson, A
   Hallquist, A
   Mild, KH
TI Use of cellular telephones and the risk for brain tumours: A
   case-control study
SO INTERNATIONAL JOURNAL OF ONCOLOGY
LA English
DT Article
DE brain tumours; analogue telephones; digital telephones; microwave
   radiation
AB The use of cellular telephones has increased dramatically during the 1990's in the world. In the 1980's the analogue NMT system was used whereas the digital GSM system was introduced in early 1990's and is now the preferred system. Case reports of brain tumours in users initiated this case-control study on brain tumours and use of cellular telephones. Also other exposures were assessed. All cases, both males and females, with histopathologically verified brain tumour living in Uppsala-Orebro region (1994-96) and Stockholm region (1995-96) aged 20-80 at the time of diagnosis and alive at start of the study were included, 233 in total. Two controls to each case were selected from the Swedish Population Register matched for sex, age and study region. Exposure was assessed by questionnaires supplemented over the phone. The analyses were based on answers from 209 (90%) cases and 425 (91%) controls. Use of cellular telephone gave odds ratio (OR) = 0.98 with 95% confidence interval (CI) = 0.69-1.41. For the digital GSM system OR = 0.97, CI = 0.61-1.56 and for the analogue NMT system OR = 0.94, CI = 0.62-1.44 were calculated. Dose-response analysis and using different tumour induction periods gave similar results. Non-significantly increased risk was found for tumour in the temporal or occipital lobe on the same side as a cellular phone had been used, right side OR = 2.45, CI = 0.78-7.76, left side OR = 2.40, CI = 0.52-10.9 Increased risk was found only for use of the NMT system. For GSM use the observation time is still too short for definite conclusions. An increased risk for brain tumour in the anatomical area close to the use of a cellular telephone should be especially studied in the future.
C1 Orebro Med Ctr Hosp, Dept Oncol, SE-70185 Orebro, Sweden.
   Orebro Med Ctr Hosp, Dept Neurol, SE-70185 Orebro, Sweden.
   Karolinska Inst & Stockholms Sjukhem, Dept Oncol, SE-11235 Stockholm, Sweden.
   Natl Inst Working Life, SE-90713 Umea, Sweden.
RP Hardell, L (corresponding author), Orebro Med Ctr Hosp, Dept Oncol, SE-70185 Orebro, Sweden.
CR HARDING CV, 1995, INFECT AGENT DIS, V4, P1
   KUSTER N, 1997, MOB COMMUN INT, P13
   MILD KH, 1998, 23 NAT I WORK LIF
   Rothman KJ, 1996, EPIDEMIOLOGY, V7, P303, DOI 10.1097/00001648-199605000-00015
NR 4
TC 183
Z9 195
U1 0
U2 12
PU PROFESSOR D A SPANDIDOS
PI ATHENS
PA 1, S MERKOURI ST, EDITORIAL OFFICE,, ATHENS 116 35, GREECE
SN 1019-6439
J9 INT J ONCOL
JI Int. J. Oncol.
PD JUL
PY 1999
VL 15
IS 1
BP 113
EP 116
PG 4
WC Oncology
WE Science Citation Index Expanded (SCI-EXPANDED)
SC Oncology
GA 210DG
UT WOS:000081089400015
PM 10375602
DA 2022-09-16
ER

PT J
AU Lin, JC
AF Lin, James C.
TI The Multinational Study of Brain Tumors in Cell Phone Users' Heads
SO IEEE MICROWAVE MAGAZINE
LA English
DT Editorial Material
ID INTERPHONE; MENINGIOMA; RISK
C1 Univ Illinois, Chicago, IL 60607 USA.
RP Lin, JC (corresponding author), Univ Illinois, 851 S Morgan St,M-C 154, Chicago, IL 60607 USA.
CR Cardis E, 2007, EUR J EPIDEMIOL, V22, P647, DOI 10.1007/s10654-007-9152-z
   Hours M, 2007, REV EPIDEMIOL SANTE, V55, P321, DOI 10.1016/j.respe.2007.06.002
   Lahkola A, 2008, INT J EPIDEMIOL, V37, P1304, DOI 10.1093/ije/dyn155
   LAHKOLA A, 2007, INT J CANC       JAN
   Lin JC, 2007, IEEE ANTENN PROPAG M, V49, P212, DOI 10.1109/MAP.2007.371028
   *NCI, 2008, NCI CANC B, V23, P19
   Sadetzki S, 2008, AM J EPIDEMIOL, V167, P457, DOI 10.1093/aje/kwm325
   Schuz J, 2006, AM J EPIDEMIOL, V163, P512, DOI 10.1093/aje/kwj068
NR 8
TC 2
Z9 2
U1 0
U2 0
PU IEEE-INST ELECTRICAL ELECTRONICS ENGINEERS INC
PI PISCATAWAY
PA 445 HOES LANE, PISCATAWAY, NJ 08855 USA
SN 1527-3342
J9 IEEE MICROW MAG
JI IEEE Microw. Mag.
PD JUN
PY 2009
VL 10
IS 4
BP 138
EP +
DI 10.1109/MMM.2009.932288
PG 3
WC Engineering, Electrical & Electronic; Telecommunications
WE Science Citation Index Expanded (SCI-EXPANDED)
SC Engineering; Telecommunications
GA 447SS
UT WOS:000266212700013
DA 2022-09-16
ER

PT J
AU Levis, AG
   Minicuci, N
   Ricci, P
   Gennaro, V
   Garbisa, S
AF Levis, Angelo G.
   Minicuci, Nadia
   Ricci, Paolo
   Gennaro, Valerio
   Garbisa, Spiridione
TI Mobile phones and head tumours. The discrepancies in cause-effect
   relationships in the epidemiological studies - how do they arise?
SO ENVIRONMENTAL HEALTH
LA English
DT Article
ID CELLULAR-TELEPHONE USE; MALIGNANT BRAIN-TUMORS; INTERPHONE-STUDY-GROUP;
   CORDLESS TELEPHONES; ACOUSTIC NEUROMA; ELECTROMAGNETIC-FIELD; POOLED
   ANALYSIS; SELECTION BIAS; RISK; EXPOSURE
AB Background: Whether or not there is a relationship between use of mobile phones (analogue and digital cellulars, and cordless) and head tumour risk (brain tumours, acoustic neuromas, and salivary gland tumours) is still a matter of debate; progress requires a critical analysis of the methodological elements necessary for an impartial evaluation of contradictory studies.
   Methods: A close examination of the protocols and results from all case-control and cohort studies, pooled-and meta-analyses on head tumour risk for mobile phone users was carried out, and for each study the elements necessary for evaluating its reliability were identified. In addition, new meta-analyses of the literature data were undertaken. These were limited to subjects with mobile phone latency time compatible with the progression of the examined tumours, and with analysis of the laterality of head tumour localisation corresponding to the habitual laterality of mobile phone use.
   Results: Blind protocols, free from errors, bias, and financial conditioning factors, give positive results that reveal a cause-effect relationship between long-term mobile phone use or latency and statistically significant increase of ipsilateral head tumour risk, with biological plausibility. Non-blind protocols, which instead are affected by errors, bias, and financial conditioning factors, give negative results with systematic underestimate of such risk. However, also in these studies a statistically significant increase in risk of ipsilateral head tumours is quite common after more than 10 years of mobile phone use or latency. The meta-analyses, our included, examining only data on ipsilateral tumours in subjects using mobile phones since or for at least 10 years, show large and statistically significant increases in risk of ipsilateral brain gliomas and acoustic neuromas.
   Conclusions: Our analysis of the literature studies and of the results from meta-analyses of the significant data alone shows an almost doubling of the risk of head tumours induced by long-term mobile phone use or latency.
C1 [Levis, Angelo G.; Garbisa, Spiridione] Univ Padua, Dept Expt Biomed Sci, Padua, Italy.
   [Minicuci, Nadia] CNR, Inst Neurosci, Padua, Italy.
   [Ricci, Paolo] Local Sanit Unit, Mantua, Italy.
   [Gennaro, Valerio] Natl Canc Res Inst IST, Genoa, Italy.
RP Garbisa, S (corresponding author), Univ Padua, Dept Expt Biomed Sci, Padua, Italy.
EM garbisa@unipd.it
RI MINICUCI, NADIA/D-5237-2016
OI MINICUCI, NADIA/0000-0002-0970-6531
FU University of Padova - Italy
FX Financial support from University of Padova - Italy. The authors wish to
   thank Dr Susan Biggin for valuable suggestions and language/editorial
   input in preparation of the manuscript.
CR Agarwal A, 2008, FERTIL STERIL, V89, P124, DOI 10.1016/j.fertnstert.2007.01.166
   Ahlbom A, 2009, EPIDEMIOLOGY, V20, P639, DOI 10.1097/EDE.0b013e3181b0927d
   Balode Z, 1996, SCI TOTAL ENVIRON, V180, P81, DOI 10.1016/0048-9697(95)04923-1
   Blank Martin, 2009, Pathophysiology, V16, P71, DOI 10.1016/j.pathophys.2009.01.006
   Buttiglione M, 2007, J CELL PHYSIOL, V213, P759, DOI 10.1002/jcp.21146
   Cardis E, 2010, INT J EPIDEMIOL, V39, P675, DOI 10.1093/ije/dyq079
   Cardis E, 2011, OCCUP ENVIRON MED, V68, P169, DOI 10.1136/oem.2010.061358
   Carpenter D.O., 2007, BIOINITIATIVE REPORT
   Christensen HC, 2004, AM J EPIDEMIOL, V159, P277, DOI 10.1093/aje/kwh032
   Christensen HC, 2005, NEUROLOGY, V64, P1189, DOI 10.1212/01.WNL.0000156351.72313.D3
   CZERNINSKI R, 2001, EPIDEMIOLOGY, V22, P130
   Dubey RB, 2010, J COMPUT ASSIST TOMO, V34, P799, DOI 10.1097/RCT.0b013e3181ed9b54
   *EEA, 2007, RAD EL FIELDS EEA CO
   Ferreira AR, 2006, LIFE SCI, V80, P43, DOI 10.1016/j.lfs.2006.08.018
   Friedman J, 2007, BIOCHEM J, V405, P559, DOI 10.1042/BJ20061653
   Gadhia PK, 2003, ELECTROMAGN BIOL MED, V22, P149, DOI 10.1081/JBC-120024624
   Gennaro V, 2005, INT J OCCUP ENV HEAL, V11, P356, DOI 10.1179/oeh.2005.11.4.356
   Han YY, 2009, SURG NEUROL, V72, P216, DOI 10.1016/j.surneu.2009.01.010
   HAN YY, 2010, EUR J ONCOL, V5, P301
   Hardell L, 2006, INT J ONCOL, V28, P509
   Hardell L, 2004, OCCUP ENVIRON MED, V61, P675, DOI 10.1136/oem.2003.011262
   Hardell L, 2007, INT J ANDROL, V30, P115, DOI 10.1111/j.1365-2605.2006.00721.x
   Hardell L, 2006, ENVIRON RES, V100, P232, DOI 10.1016/j.envres.2005.04.006
   Hardell L, 2005, INT ARCH OCC ENV HEA, V78, P625, DOI 10.1007/s00420-005-0003-5
   Hardell L, 2005, NEUROEPIDEMIOLOGY, V25, P120, DOI 10.1159/000086354
   Hardell L, 2004, ARCH ENVIRON HEALTH, V59, P132, DOI 10.3200/AEOH.59.3.132-137
   Hardell L, 2005, OCCUP ENVIRON MED, V62, P390, DOI 10.1136/oem.2004.017434
   Hardell L, 2003, INT J ONCOL, V22, P399
   Hardell L., 2008, Open Environmental Sciences, V2, P54, DOI 10.2174/1874233500802010054
   HARDELL L, 2010, EUR J ONCOL, V5, P363
   HARDELL L, 2010, J EPIDEMIOL, P1, DOI DOI 10.1093/IJE/DYQ246
   Hardell L, 2006, INT ARCH OCC ENV HEA, V79, P630, DOI 10.1007/s00420-006-0088-5
   Hardell L, 2008, INT J ONCOL, V32, P1097
   Hardell Lennart, 2006, World J Surg Oncol, V4, P74, DOI 10.1186/1477-7819-4-74
   Hardell L, 2008, BIOMED PHARMACOTHER, V62, P104, DOI 10.1016/j.biopha.2007.12.004
   Hardell L, 2007, OCCUP ENVIRON MED, V64, P626, DOI 10.1136/oem.2006.029751
   Hardell L, 2010, NEUROEPIDEMIOLOGY, V35, P109, DOI 10.1159/000311044
   Hardell Lennart, 2009, Pathophysiology, V16, P113, DOI 10.1016/j.pathophys.2009.01.003
   Hardell L, 2009, INT J ONCOL, V35, P5, DOI 10.3892/ijo_00000307
   HAVAS M, INTERPHONE STUDY ITS
   Hepworth SJ, 2006, BMJ-BRIT MED J, V332, P883, DOI 10.1136/bmj.38720.687975.55
   Hours M, 2007, REV EPIDEMIOL SANTE, V55, P321, DOI 10.1016/j.respe.2007.06.002
   Huss A, 2007, ENVIRON HEALTH PERSP, V115, P1, DOI 10.1289/ehp.9149
   *IARC, INT STUD 2010
   Inskip PD, 2001, NEW ENGL J MED, V344, P79, DOI 10.1056/NEJM200101113440201
   Johansen C, 2001, JNCI-J NATL CANCER I, V93, P203, DOI 10.1093/jnci/93.3.203
   Kan P, 2008, J NEURO-ONCOL, V86, P71, DOI 10.1007/s11060-007-9432-1
   Karinen A, 2008, BMC GENOMICS, V9, DOI 10.1186/1471-2164-9-77
   Khurana VG, 2009, SURG NEUROL, V72, P205, DOI 10.1016/j.surneu.2009.01.019
   Klaeboe L, 2007, EUR J CANCER PREV, V16, P158, DOI 10.1097/01.cej.0000203616.77183.4c
   Kundi M, 2004, J TOXICOL ENV HEAL B, V7, P351, DOI 10.1080/10937400490486258
   Kundi M, 2004, OCCUP ENVIRON MED, V61, P560, DOI 10.1136/oem.2003.007724
   Kundi M, 2009, ENVIRON HEALTH PERSP, V117, P316, DOI 10.1289/ehp.11902
   Lahkola A, 2005, ANN EPIDEMIOL, V15, P321, DOI 10.1016/j.annepidem.2004.12.009
   Lahkola A, 2008, INT J EPIDEMIOL, V37, P1304, DOI 10.1093/ije/dyn155
   Lahkola A, 2006, SCAND J WORK ENV HEA, V32, P171, DOI 10.5271/sjweh.995
   Lahkola A, 2007, INT J CANCER, V120, P1769, DOI 10.1002/ijc.22503
   LLOYDMORGAN L, 2009, PATHOPHYSIOLOGY, V16, P137
   LLOYDMORGAN L, 2009, CELL PHONES BRAIN TU, P1
   Lonn S, 2005, AM J EPIDEMIOL, V161, P526, DOI 10.1093/aje/kwi091
   Lonn S, 2004, EPIDEMIOLOGY, V15, P653, DOI 10.1097/01.ede.0000142519.00772.bf
   Lonn S, 2006, AM J EPIDEMIOL, V164, P637, DOI 10.1093/aje/kwj242
   Mild KH, 2003, INT J MOL MED, V12, P67
   Morgan RW, 2000, EPIDEMIOLOGY, V11, P118, DOI 10.1097/00001648-200003000-00007
   Muscat JE, 2000, JAMA-J AM MED ASSOC, V284, P3001, DOI 10.1001/jama.284.23.3001
   Muscat JE, 2002, NEUROLOGY, V58, P1304, DOI 10.1212/WNL.58.8.1304
   Myung SK, 2009, J CLIN ONCOL, V27, P5565, DOI 10.1200/JCO.2008.21.6366
   Nittby Henrietta, 2009, Pathophysiology, V16, P103, DOI 10.1016/j.pathophys.2009.01.001
   Panagopoulos DJ, 2007, MUTAT RES-GEN TOX EN, V626, P69, DOI 10.1016/j.mrgentox.2006.08.008
   Parodi S, 2007, INT J OCCUP ENV HEAL, V13, P143, DOI 10.1179/oeh.2007.13.2.143
   Phillips J L, 2009, Pathophysiology, V16, P79, DOI 10.1016/j.pathophys.2008.11.005
   Redmayne M, 2010, J ENVIRON MONITOR, V12, P809, DOI 10.1039/b920489j
   Ruediger Hugo W, 2009, Pathophysiology, V16, P89, DOI 10.1016/j.pathophys.2008.11.004
   Sadetzki S, 2008, AM J EPIDEMIOL, V167, P457, DOI 10.1093/aje/kwm325
   Salford LG, 2003, ENVIRON HEALTH PERSP, V111, P881, DOI 10.1289/ehp.6039
   Saracci R, 2010, INT J EPIDEMIOL, V39, P695, DOI 10.1093/ije/dyq082
   Schlehofer B, 2007, EUR J CANCER, V43, P1741, DOI 10.1016/j.ejca.2007.05.008
   Schoemaker MJ, 2005, BRIT J CANCER, V93, P842, DOI 10.1038/sj.bjc.6602764
   Schuz J, 2009, PLOS ONE, V4, DOI 10.1371/journal.pone.0004389
   Schuz J, 2006, AM J EPIDEMIOL, V163, P512, DOI 10.1093/aje/kwj068
   Schuz J, 2006, JNCI-J NATL CANCER I, V98, P1707, DOI 10.1093/jnci/djj464
   Sokolovic D, 2008, J RADIAT RES, V49, P579, DOI 10.1269/jrr.07077
   Sutton A.J., 2000, METHODS META ANAL ME, V348
   Takebayashi T, 2008, BRIT J CANCER, V98, P652, DOI 10.1038/sj.bjc.6604214
   Takebayashi T, 2006, OCCUP ENVIRON MED, V63, P802, DOI 10.1136/oem.2006.028308
   Vrijheid M, 2009, ANN EPIDEMIOL, V19, P33, DOI 10.1016/j.annepidem.2008.10.006
   Vrijheid M, 2009, J EXPO SCI ENV EPID, V19, P369, DOI 10.1038/jes.2008.27
   Wdowiak A, 2007, ANN AGR ENV MED, V14, P169
   2008, INTERPHONE STUDY RES
NR 89
TC 27
Z9 28
U1 0
U2 18
PU BMC
PI LONDON
PA CAMPUS, 4 CRINAN ST, LONDON N1 9XW, ENGLAND
SN 1476-069X
J9 ENVIRON HEALTH-GLOB
JI Environ. Health
PD JUN 17
PY 2011
VL 10
AR 59
DI 10.1186/1476-069X-10-59
PG 15
WC Environmental Sciences; Public, Environmental & Occupational Health
WE Science Citation Index Expanded (SCI-EXPANDED)
SC Environmental Sciences & Ecology; Public, Environmental & Occupational
   Health
GA 800EK
UT WOS:000293342400001
PM 21679472
OA Green Published, gold
DA 2022-09-16
ER

PT J
AU Christensen
AF Christensen
TI Cellular telephones and the risk for brain tumors (vol 64, pg 1189,
   2005)
SO NEUROLOGY
LA English
DT Correction
CR Christensen HC, 2005, NEUROLOGY, V64, P1189, DOI 10.1212/01.WNL.0000156351.72313.D3
NR 1
TC 1
Z9 3
U1 0
U2 2
PU LIPPINCOTT WILLIAMS & WILKINS
PI PHILADELPHIA
PA TWO COMMERCE SQ, 2001 MARKET ST, PHILADELPHIA, PA 19103 USA
SN 0028-3878
EI 1526-632X
J9 NEUROLOGY
JI Neurology
PD OCT 25
PY 2005
VL 65
IS 8
BP 1324
EP 1324
PG 1
WC Clinical Neurology
WE Science Citation Index Expanded (SCI-EXPANDED)
SC Neurosciences & Neurology
GA 977OR
UT WOS:000232813600042
DA 2022-09-16
ER

PT J
AU Schuz, J
   Jacobsen, R
   Olsen, JH
   Boice, JD
   McLaughlin, JK
   Johansen, C
AF Schuz, Joachim
   Jacobsen, Rune
   Olsen, Jorgen H.
   Boice, John D., Jr.
   McLaughlin, Joseph K.
   Johansen, Christoffer
TI Cellular telephone use and cancer risk: Update of a nationwide Danish
   cohort
SO JNCI-JOURNAL OF THE NATIONAL CANCER INSTITUTE
LA English
DT Article
ID MOBILE PHONE USE; BRAIN-TUMORS; CORDLESS TELEPHONES; POOLED ANALYSIS;
   SELECTION BIAS; VALIDATION; EXPOSURE; RECALL; GLIOMA; HEAD
AB Background. The widespread use of cellular telephones has heightened concerns about possible adverse health effects. The objective of this study was to investigate cancer risk among Danish cellular telephone users who were followed for up to 21 years. Methods: This study is an extended follow-up of a large nationwide cohort of 420095 persons whose first cellular telephone subscription was between 1982 and 1995 and who were followed through 2002 for cancer incidence. Standardized incidence ratios (SIRs) were calculated by dividing the number of observed cancer cases in the cohort by the number expected in the Danish population. Results: A total of 14249 cancers were observed (SIR = 0.95; 95% confidence interval [CI] = 0.93 to 0.97) for men and women combined. Cellular telephone use was not associated with increased risk for brain tumors (SIR = 0.97), acoustic neuromas (SIR = 0.73), salivary gland tumors (SIR = 0.77), eye tumors (SIR = 0.96), or leukemias (SIR = 1.00). Among long-term subscribers of 10 years or more, cellular telephone use was not associated with increased risk for brain tumors (SIR = 0.66, 95% CI = 0.44 to 0.95), and there was no trend with time since first subscription. The risk for smoking-related cancers was decreased among men (SIR = 0.88, 95% CI = 0.86 to 0.91) but increased among women (SIR = 1.11, 95% CI = 1.02 to 1.21). Additional data on income and smoking prevalence, primarily among men, indicated that cellular telephone users who started subscriptions in the mid-1980s appeared to have a higher income and to smoke less than the general population. Conclusions: We found no evidence for an association between tumor risk and cellular telephone use among either short-term or longterm users. Moreover, the narrow confidence intervals provide evidence that any large association of risk of cancer and cellular telephone use can be excluded.
C1 Danish Canc Soc, Inst Canc Epidemiol, DK-2100 Copenhagen, Denmark.
   Int Epidemiol Inst, Rockville, MD USA.
   Vanderbilt Univ, Ctr Med, Vanderbilt Ingram Canc Ctr, Nashville, TN USA.
RP Schuz, J (corresponding author), Danish Canc Soc, Inst Canc Epidemiol, Strandblvd 49, DK-2100 Copenhagen, Denmark.
EM joachim@cancer.dk
RI Lindahl-Jacobsen, Rune/J-2985-2012; Johansen, Christoffer/AAG-7916-2020
OI Lindahl-Jacobsen, Rune/0000-0002-4622-9826; Johansen,
   Christoffer/0000-0002-4384-206X; Olsen, Jorgen Helge/0000-0001-9633-5662
CR Ahlbom A, 2004, ENVIRON HEALTH PERSP, V112, P1741, DOI 10.1289/ehp.7306
   Ardoino L, 2004, RADIAT PROT DOSIM, V111, P403, DOI 10.1093/rpd/nch062
   Auvinen A, 2002, EPIDEMIOLOGY, V13, P356, DOI 10.1097/00001648-200205000-00018
   BAILAR JC, 1964, BIOMETRICS, V20, P639
   Bak H, 2005, INT J CANCER, V116, P439, DOI 10.1002/ijc.21085
   Berg G, 2005, J EXPO ANAL ENV EPID, V15, P217, DOI 10.1038/sj.jea.7500390
   Braaten T, 2005, CANCER EPIDEM BIOMAR, V14, P2591, DOI 10.1158/1055-9965.EPI-05-0345
   BRESLOW NE, 1987, IARC SCI PUBLICATION, V82
   Cardis E, 1999, RADIAT PROT DOSIM, V83, P179, DOI 10.1093/oxfordjournals.rpd.a032657
   Chakrabarti I, 2005, CANCER-AM CANCER SOC, V104, P2798, DOI 10.1002/cncr.21539
   Christensen HC, 2004, AM J EPIDEMIOL, V159, P277, DOI 10.1093/aje/kwh032
   Christensen HC, 2005, NEUROLOGY, V64, P1189, DOI 10.1212/01.WNL.0000156351.72313.D3
   DIMBYLOW PJ, 1994, PHYS MED BIOL, V39, P1537, DOI 10.1088/0031-9155/39/10/003
   Dreyer NA, 1999, JAMA-J AM MED ASSOC, V282, P1814, DOI 10.1001/jama.282.19.1814-a
   Hardell L, 2006, INT J ONCOL, V28, P509
   Hardell L, 1999, INT J ONCOL, V15, P113
   Hardell L, 2004, OCCUP ENVIRON MED, V61, P675, DOI 10.1136/oem.2003.011262
   Hardell L, 2002, EUR J CANCER PREV, V11, P377, DOI 10.1097/00008469-200208000-00010
   Hardell L, 2006, INT ARCH OCC ENV HEA, V79, P630, DOI 10.1007/s00420-006-0088-5
   Hepworth SJ, 2006, BMJ-BRIT MED J, V332, P883, DOI 10.1136/bmj.38720.687975.55
   Inskip PD, 2001, NEW ENGL J MED, V344, P79, DOI 10.1056/NEJM200101113440201
   Johansen C, 2002, BRIT J CANCER, V86, P348, DOI 10.1038/sj.bjc.6600068
   Johansen C, 2001, JNCI-J NATL CANCER I, V93, P203, DOI 10.1093/jnci/93.3.203
   Kjaer SK, 1996, INT J CANCER, V65, P601, DOI 10.1002/(SICI)1097-0215(19960301)65:5<601::AID-IJC8>3.0.CO;2-6
   Lahkola A, 2005, ANN EPIDEMIOL, V15, P321, DOI 10.1016/j.annepidem.2004.12.009
   Lonn S, 2005, AM J EPIDEMIOL, V161, P526, DOI 10.1093/aje/kwi091
   Lonn S, 2004, EPIDEMIOLOGY, V15, P653, DOI 10.1097/01.ede.0000142519.00772.bf
   Muscat JE, 2000, JAMA-J AM MED ASSOC, V284, P3001, DOI 10.1001/jama.284.23.3001
   Muscat JE, 2002, NEUROLOGY, V58, P1304, DOI 10.1212/WNL.58.8.1304
   *NAT BOARD HLTH, 1999, CANC INC DENM 1996 H
   Olsen JH, 2005, BRIT J CANCER, V92, P201, DOI 10.1038/sj.bjc.6602279
   Parslow RC, 2003, RADIAT PROT DOSIM, V106, P233
   Rothman KJ, 1996, EPIDEMIOLOGY, V7, P291, DOI 10.1097/00001648-199605000-00013
   Samkange-Zeeb F, 2004, J EXPO ANAL ENV EPID, V14, P245, DOI 10.1038/sj.jea.7500321
   Schoemaker MJ, 2005, BRIT J CANCER, V93, P842, DOI 10.1038/sj.bjc.6602764
   Schuz J, 2006, AM J EPIDEMIOL, V163, P512, DOI 10.1093/aje/kwj068
   SIENKIEWICZ ZJ, 2005, NRPBW65 NAT RAD PROT
   Stang A, 2001, EPIDEMIOLOGY, V12, P7, DOI 10.1097/00001648-200101000-00003
   Storm HH, 1997, DAN MED BULL, V44, P535
   Vrijheid M, 2006, OCCUP ENVIRON MED, V63, P237, DOI 10.1136/oem.2004.019281
   Vrijheid M, 2006, J EXPO SCI ENV EPID, V16, P371, DOI 10.1038/sj.jes.7500509
   *WHO, 1976, INT CLASS FIS ONC
NR 42
TC 123
Z9 137
U1 0
U2 27
PU OXFORD UNIV PRESS INC
PI CARY
PA JOURNALS DEPT, 2001 EVANS RD, CARY, NC 27513 USA
SN 0027-8874
EI 1460-2105
J9 JNCI-J NATL CANCER I
JI JNCI-J. Natl. Cancer Inst.
PD DEC 6
PY 2006
VL 98
IS 23
BP 1707
EP 1713
DI 10.1093/jnci/djj464
PG 7
WC Oncology
WE Science Citation Index Expanded (SCI-EXPANDED)
SC Oncology
GA 116MY
UT WOS:000242808200009
PM 17148772
OA Bronze
DA 2022-09-16
ER

PT J
AU Coureau, G
   Bouvier, G
   Lebailly, P
   Fabbro-Peray, P
   Gruber, A
   Leffondre, K
   Guillamo, JS
   Loiseau, H
   Mathoulin-Pelissier, S
   Salamon, R
   Baldi, I
AF Coureau, Gaelle
   Bouvier, Ghislaine
   Lebailly, Pierre
   Fabbro-Peray, Pascale
   Gruber, Anne
   Leffondre, Karen
   Guillamo, Jean-Sebastien
   Loiseau, Hugues
   Mathoulin-Pelissier, Simone
   Salamon, Roger
   Baldi, Isabelle
TI Mobile phone use and brain tumours in the CERENAT case-control study
SO OCCUPATIONAL AND ENVIRONMENTAL MEDICINE
LA English
DT Article
ID CELLULAR-TELEPHONE USE; CORDLESS TELEPHONES; ELECTROMAGNETIC-FIELDS;
   ACOUSTIC NEUROMA; INCIDENCE TRENDS; POOLED ANALYSIS; UNITED-STATES;
   OUTPUT POWER; RISK; INTERPHONE
AB The carcinogenic effect of radiofrequency electromagnetic fields in humans remains controversial. However, it has been suggested that they could be involved in the aetiology of some types of brain tumours.
   Objectives The objective was to analyse the association between mobile phone exposure and primary central nervous system tumours (gliomas and meningiomas) in adults.
   Methods CERENAT is a multicenter case-control study carried out in four areas in France in 2004-2006. Data about mobile phone use were collected through a detailed questionnaire delivered in a face-to-face manner. Conditional logistic regression for matched sets was used to estimate adjusted ORs and 95% CIs.
   Results A total of 253 gliomas, 194 meningiomas and 892 matched controls selected from the local electoral rolls were analysed. No association with brain tumours was observed when comparing regular mobile phone users with non-users (OR=1.24; 95% CI 0.86 to 1.77 for gliomas, OR=0.90; 95% CI 0.61 to 1.34 for meningiomas). However, the positive association was statistically significant in the heaviest users when considering life-long cumulative duration (>= 896 h, OR=2.89; 95% CI 1.41 to 5.93 for gliomas; OR=2.57; 95% CI 1.02 to 6.44 for meningiomas) and number of calls for gliomas (>= 18 360 calls, OR=2.10, 95% CI 1.03 to 4.31). Risks were higher for gliomas, temporal tumours, occupational and urban mobile phone use.
   Conclusions These additional data support previous findings concerning a possible association between heavy mobile phone use and brain tumours.
C1 [Coureau, Gaelle; Bouvier, Ghislaine; Gruber, Anne; Baldi, Isabelle] Univ Bordeaux, ISPED, Lab Sante Travail Environm, Bordeaux, France.
   [Coureau, Gaelle; Bouvier, Ghislaine; Leffondre, Karen; Mathoulin-Pelissier, Simone; Salamon, Roger; Baldi, Isabelle] Ctr INSERM, ISPED, INSERM, Epidemiol Biostat U897, Bordeaux, France.
   [Coureau, Gaelle; Salamon, Roger] CHU Bordeaux, Serv Informat Med, Bordeaux, France.
   [Lebailly, Pierre] INSERM, Canc & Prevent UMR1086, Caen, France.
   [Lebailly, Pierre] Univ Caen Basse Normandie, Caen, France.
   [Lebailly, Pierre] Ctr Francois Baclesse, F-14021 Caen, France.
   [Fabbro-Peray, Pascale] Univ Montpellier, Inst Univ Rech Clin, Lab Epidemiol & Biostat, F-34059 Montpellier, France.
   [Fabbro-Peray, Pascale] CHU Nimes, Dept Informat Med, Nimes, France.
   [Guillamo, Jean-Sebastien] CHU Caen, Dept Neurol, F-14000 Caen, France.
   [Loiseau, Hugues] CHU Bordeaux, Serv Neurochirurg, Bordeaux, France.
   [Baldi, Isabelle] CHU Bordeaux, Serv Med Travail, Bordeaux, France.
RP Coureau, G (corresponding author), Univ Bordeaux Segalen, ISPED, Equipe Sante Travail Environm, 146 Rue Leo Saignat, F-33076 Bordeaux, France.
EM gaelle.coureau@isped.u-bordeaux2.fr
RI Guillamo, Jean-Sebastien/AAC-9525-2021; Bouvier, Ghislaine/T-2985-2019;
   BALDI, Isabelle/T-1465-2019; MATHOULIN-PELISSIER, Simone/T-2385-2019;
   FABBRO, Pascale/AAB-5495-2019; BALDI, Isabelle/P-1778-2014; Karen,
   Leffondre/AAF-6490-2019; Coureau, Gaelle/T-4571-2019; LEBAILLY,
   Pierre/L-7351-2015; , Lebailly/AAR-3901-2020
OI Guillamo, Jean-Sebastien/0000-0003-0165-8333; BALDI,
   Isabelle/0000-0003-0738-2673; FABBRO, Pascale/0000-0001-8809-7780;
   BALDI, Isabelle/0000-0001-6417-039X; Karen,
   Leffondre/0000-0002-1269-8069; 
FU Fondation de France; Agence Francaise de Securite Sanitaire de
   l'Environnement et du Travail; Association pour la Recherche contre le
   Cancer; Ligue contre le Cancer; Institut National de la Sante Et de la
   Recherche Medicale-ATC Environnement et Sante
FX The study was supported by grants from the Fondation de France, the
   Agence Francaise de Securite Sanitaire de l'Environnement et du Travail,
   the Association pour la Recherche contre le Cancer, the Ligue contre le
   Cancer, the Institut National de la Sante Et de la Recherche
   Medicale-ATC Environnement et Sante.
CR Ahlbom A, 2009, EPIDEMIOLOGY, V20, P639, DOI 10.1097/EDE.0b013e3181b0927d
   Auvinen A, 2002, EPIDEMIOLOGY, V13, P356, DOI 10.1097/00001648-200205000-00018
   Aydin D, 2011, JNCI-J NATL CANCER I, V103, P1264, DOI 10.1093/jnci/djr244
   Baan R, 2011, LANCET ONCOL, V12, P624, DOI 10.1016/S1470-2045(11)70147-4
   Baldi I, 2011, INT J CANCER, V129, P1477, DOI 10.1002/ijc.25765
   Benson VS, 2013, INT J EPIDEMIOL, V42, P792, DOI 10.1093/ije/dyt072
   Bursac Z, 2008, SOURCE CODE BIOL MED, V3, DOI 10.1186/1751-0473-3-17
   Cardis E, 2011, CANCER EPIDEMIOL, V35, P453, DOI 10.1016/j.canep.2011.05.012
   Cardis E, 2010, INT J EPIDEMIOL, V39, P675, DOI 10.1093/ije/dyq079
   Cardis E, 2007, EUR J EPIDEMIOL, V22, P647, DOI 10.1007/s10654-007-9152-z
   Centre de Recherche pour l'Etude et l'Observation des Conditions de Vie, 2003, ENQ COND VIE ASP FRA
   de Vocht F, 2011, BIOELECTROMAGNETICS, V32, P334, DOI 10.1002/bem.20648
   Deltour I, 2012, EPIDEMIOLOGY, V23, P301, DOI 10.1097/EDE.0b013e3182448295
   Deltour I, 2009, J NATL CANCER I, V101, P1721, DOI 10.1093/jnci/djp415
   Frei P, 2011, BRIT MED J, V343, DOI 10.1136/bmj.d6387
   Hardell L, 2006, INT J ONCOL, V28, P509
   Hardell L, 1999, INT J ONCOL, V15, P113
   Hardell L, 2006, ENVIRON RES, V100, P232, DOI 10.1016/j.envres.2005.04.006
   Hardell L, 2005, NEUROEPIDEMIOLOGY, V25, P120, DOI 10.1159/000086354
   Hardell L, 2005, OCCUP ENVIRON MED, V62, P390, DOI 10.1136/oem.2004.017434
   Hardell L, 2002, EUR J CANCER PREV, V11, P377, DOI 10.1097/00008469-200208000-00010
   Hardell L, 2006, INT ARCH OCC ENV HEA, V79, P630, DOI 10.1007/s00420-006-0088-5
   Hardell L, 2008, BIOMED PHARMACOTHER, V62, P104, DOI 10.1016/j.biopha.2007.12.004
   Hardell L, 2007, OCCUP ENVIRON MED, V64, P626, DOI 10.1136/oem.2006.029751
   Hardell L, 2013, INT J ONCOL, V43, P1833, DOI 10.3892/ijo.2013.2111
   Hardell Lennart, 2013, Pathophysiology, V20, P85, DOI 10.1016/j.pathophys.2012.11.001
   Hardell Lennart, 2009, Pathophysiology, V16, P113, DOI 10.1016/j.pathophys.2009.01.003
   Hardell L, 2009, INT J ONCOL, V35, P5, DOI 10.3892/ijo_00000307
   Health Protection Agency, 2012, HLTH EFF RAD EL FIEL
[truncated: 26,354,113 more chars]
